# Supplementary material for: Where to Combat Shrub Encroachment in Alpine Timberline Ecosystems: Combining Remotely-Sensed Vegetation Information with Species Habitat Modelling
Source: PLoS One. 2016 Oct 11;11(10):e0164318. doi: 10.1371/journal.pone.0164318 (PMC5058552; doi:10.1371/journal.pone.0164318)
Supplement: S2 Table — Variable codes are provided in Table 2. (XLSX) [file pone.0164318.s004.xlsx]

## Sheet: Data_veg_model
PLOT	YEAR	VEG_TYPE	BAND1	BAND2	BAND3	BAND4	NDVI08_5m	NDVI04	NDVI05	NDVI08	PCA04	PCA05	PCA08	EAST	NORTH	SLOPE	SOLR	SHRUB	DFOR	pred.class	PredictAlnion	PredictForest	PredictJuniperion	PredictMixedShrubs	PredictPasture	PredictRhododendron
1	2003	Alnion	243	255	245	27	0.8015	-0.0948	-0.1198	0.6078	5.4228	4.2473	0.959	0.9231	0.3846	38	2175	0	0	Alnion	0.985263	3.26418e-145	5.21312e-16	1.54651e-134	1.10772e-05	0.0147256
2	2003	Alnion	135	173	101	22	0.6423	-0.1572	-0.1053	0.6044	4.7373	4.242	1.7308	0.9435	0.3315	38	2183	0	0	Alnion	0.664638	2.57012e-172	2.08503e-15	4.66799e-15	0.324099	0.0112629
3	2003	Alnion	63	74	65	18	0.5663	-0.162	-0.1378	0.5758	3.281	4.6294	0.3404	0.8115	0.5843	32	2163	0	0	Rhododendron	0.0171423	8.72899e-30	0.00124725	0.000149523	0.000131153	0.98133
4	2003	Alnion	239	242	241	29	0.7852	-0.1509	-0.0925	0.5714	0.6186	4.2064	2.2289	0.9738	0.2272	32	2122	0	0	Rhododendron	0.34249	1.10134e-21	1.75139e-07	6.31503e-121	6.82689e-06	0.657503
5	2003	Alnion	62	78	64	22	0.4884	-0.1695	-0.0776	0.6883	3.133	1.6879	2.918	0.578	0.816	31	1902	19	0	Alnion	0.999907	3.20662e-63	3.06805e-05	0	6.25513e-05	0
6	2003	Alnion	58	67	52	23	0.3867	-0.1641	-0.1138	0.575	2.5215	4.0865	1.509	0.4338	0.901	30	1895	24	0	Alnion	0.999099	1.20614e-59	1.57911e-05	0	0.000884764	0
7	2003	Alnion	51	60	48	16	0.5	-0.1642	-0.1076	0.561	1.6988	2.4506	1.4539	0.1465	0.9892	28	1882	19	0	Alnion	0.713877	1.57011e-52	0.278644	0	0.00747927	0
8	2003	Alnion	33	50	49	16	0.5077	-0.1613	-0.0769	0.561	2.396	0.6704	1.4539	0.0555	0.9985	20	1881	14	0	Juniperion	0.434316	5.95207e-44	0.497494	9.43884e-199	0.0681897	0
9	2003	Alnion	39	62	46	19	0.4154	-0.152	-0.0319	0.4857	2.5599	-1.593	-0.9103	0.534	0.8455	24	1896	19	0	Alnion	0.987603	2.07112e-23	0.00066869	0	0.0117278	0
10	2003	Alnion	50	67	53	23	0.3947	-0.1494	-0.0776	0.4808	2.4255	1.6879	-0.8657	0.519	0.8548	33	1918	19	0	Alnion	0.998655	2.92825e-40	6.98361e-07	0	0.00134428	0
11	2003	Alnion	57	70	53	21	0.4324	-0.1641	-0.0776	0.5926	2.5215	1.1627	0.1851	0.5692	0.8222	33	1909	24	0	Alnion	0.999902	3.31216e-61	7.02863e-06	0	9.05894e-05	0
12	2003	Alnion	58	73	60	21	0.4815	-0.172	-0.0837	0.5106	2.5008	1.5008	-0.2763	0.4819	0.8762	24	1899	29	0	Alnion	0.98219	7.68922e-64	0.0057119	0	0.0120981	0
13	2003	Alnion	46	64	48	22	0.3714	-0.1727	-0.0319	0.4857	1.6749	-1.593	-0.9103	0.1483	0.9889	22	1897	24	0	Alnion	0.964155	1.43713e-49	0.000148459	0	0.0356966	0
14	2003	Alnion	61	79	59	19	0.5128	-0.1601	-0.0837	0.6038	2.5707	1.5008	0.421	0.8838	0.4679	21	1909	19	0	Alnion	0.995858	4.00297e-42	0.00251098	0	0.00163131	0
15	2003	Alnion	54	70	59	23	0.439	-0.1494	-0.0776	0.566	2.4255	1.6879	0.0319	0.6402	0.7682	17	1930	19	0	Alnion	0.992361	1.19489e-46	9.11124e-05	0	0.00754805	0
16	2003	Alnion	66	88	67	23	0.4889	-0.1601	-0.0776	0.5926	2.5707	1.1627	0.1851	0.8858	0.464	25	1922	24	0	Alnion	0.999008	6.27173e-45	3.91459e-05	0	0.000952934	0
17	2003	Alnion	50	64	50	21	0.4085	-0.0825	0.0192	0.4286	-0.9422	-3.0912	2.0366	-0.9864	0.1644	31	2045	38	29	Alnion	0.910297	3.47679e-55	0.0013126	0	0.0883904	0
18	2003	Alnion	38	50	44	21	0.3538	-0.1259	0.0484	0.4167	1.5182	-2.2692	1.9403	-0.9934	0.1146	28	2058	33	14	Alnion	0.946216	1.43086e-40	0.00175532	0	0.0520289	0
19	2003	Alnion	69	86	56	21	0.4545	-0.1259	0.0333	0.4324	1.5182	-2.525	2.3328	-0.9968	0.0797	27	2060	29	10	Pasture	0.432524	5.02565e-48	0.12275	0	0.444727	0
20	2003	Alnion	58	76	49	22	0.3803	-0.1266	0.0333	0.4474	0.0877	-2.525	1.9346	-0.9939	0.1104	28	2048	33	24	Alnion	0.750654	9.39809e-46	0.00152851	0	0.247818	0
21	2003	Forest	46	61	51	14	0.5692	0.0862	0.2039	0.4648	-5.4077	-3.9525	2.7034	-0.9676	-0.2524	26	2198	0	10	Forest	2.19533e-10	0.999903	8.99257e-05	1.87507e-07	3.3448e-07	6.76649e-06
22	2003	Forest	79	99	68	16	0.619	-0.1019	0.113	0.3333	-1.259	-3.9681	2.5844	-0.8944	-0.4472	28	2210	0	19	Forest	6.29057e-08	0.998735	0.001152	5.79918e-06	0.000105982	6.92661e-07
23	2003	Forest	23	31	37	16	0.3962	-0.007	0.1287	0.3333	-4.8418	-3.8708	2.5844	-0.9567	-0.2912	26	2204	0	38	Forest	6.28674e-30	1	1.26485e-29	1.02703e-32	2.56566e-28	1.56552e-33
24	2003	Forest	41	50	43	16	0.4576	0.0862	0.1881	0.4648	-5.4077	-4.1111	2.7034	-0.9806	-0.1961	22	2195	0	24	Forest	2.73266e-15	1	2.8679e-10	1.76683e-15	4.03976e-12	7.08018e-14
25	2003	Forest	81	101	65	18	0.5663	0.0847	0.0806	0.4333	-4.6759	-2.6024	3.5279	-1	0	20	2194	0	48	Forest	5.01148e-09	0.998008	3.03137e-05	9.20166e-05	0.00186931	5.55632e-16
26	2003	Forest	42	43	49	12	0.6066	0.0575	0.175	0.4648	-4.8122	-3.8155	3.5912	-0.9558	0.2941	28	2173	0	86	Forest	1.03197e-26	1	1.22724e-33	1.43369e-20	4.76291e-26	7.15564e-55
27	2003	Forest	53	61	62	14	0.6316	0.0575	0.2	0.4524	-4.8122	-3.9966	1.7342	-0.9908	0.1351	24	2179	0	76	Forest	3.1928e-27	1	1.11306e-29	2.85582e-21	3.1407e-25	2.86352e-48
28	2003	Forest	43	44	52	12	0.625	0.0566	0.2043	0.4524	-4.6928	-3.8298	1.7342	-0.9829	-0.1843	19	2185	0	71	Forest	3.26671e-21	1	2.2241e-22	9.80561e-16	1.02361e-18	1.97428e-38
29	2003	Forest	32	38	39	12	0.5294	-0.0357	0.2043	0.4524	-2.9806	-3.8298	1.7342	-0.9138	-0.4061	21	2196	0	81	Forest	2.61961e-27	1	1.1124e-33	6.63547e-26	5.62639e-27	7.76611e-53
30	2003	Forest	33	37	40	13	0.5094	-0.0311	0.0588	0.3953	-3.0564	-3.2203	-0.3853	-0.979	-0.204	26	2222	0	62	Forest	1.14356e-20	1	4.15026e-22	2.39543e-20	1.55062e-18	8.86246e-34
31	2003	Forest	35	38	41	16	0.4386	-0.1179	-0.0076	0.3953	-1.1477	-2.9221	-0.3853	-0.9975	0.0712	30	2237	0	38	Forest	1.39298e-05	0.999542	7.57704e-05	7.23809e-09	0.000368326	6.09354e-09
32	2003	Forest	26	29	33	13	0.4348	0.1042	0.16	0.3902	-5.2528	-4.1622	0.3098	-0.8682	-0.4961	17	2180	0	57	Forest	1.92761e-29	1	3.72068e-29	9.00238e-31	2.35155e-26	3.21002e-40
33	2003	Forest	68	76	67	12	0.6962	0.0448	0.1546	0.4286	-4.4897	-4.2176	2.6174	-0.9439	-0.3304	22	2189	0	62	Forest	2.40111e-18	1	2.4817e-16	5.5574e-11	7.48708e-14	1.38886e-30
34	2003	Forest	36	39	44	13	0.5439	-0.0311	0.2	0.4146	-3.0564	-4.0312	0.7697	-1	0	30	2223	0	57	Forest	6.90194e-18	1	1.58136e-19	7.05715e-20	1.11096e-17	9.24122e-28
35	2003	Forest	40	44	46	17	0.4603	-0.1386	0.1171	0.4321	-0.1488	-3.9313	0.8802	-0.9975	-0.0712	30	2239	0	38	Forest	2.81461e-07	0.999993	5.43247e-06	5.72289e-11	1.26698e-06	4.1327e-11
36	2003	Forest	22	25	31	14	0.3778	0.1042	0.2326	0.3902	-5.2528	-4.0578	0.3098	-0.8533	-0.5215	23	2176	0	62	Forest	1.15482e-36	1	6.48548e-39	4.30243e-40	1.89135e-35	9.59615e-51
37	2003	Forest	35	37	42	14	0.5	0.2593	0.2235	0.5217	-5.8234	-3.5686	1.479	-0.932	-0.3624	38	2260	0	24	Forest	3.27998e-08	0.997914	0.00208091	7.48124e-13	2.99354e-06	1.89685e-06
38	2003	Forest	29	37	38	13	0.4902	0.2389	0.25	0.5217	-5.7625	-3.7986	1.479	-0.9128	-0.4084	40	2255	0	33	Forest	5.54523e-11	1	2.40856e-09	2.08181e-19	2.49115e-10	1.2627e-11
39	2003	Forest	41	47	49	15	0.5313	-0.0722	0.027	0.4286	-4.073	-3.4195	5.6669	-0.3482	0.9374	37	2111	0	76	Forest	5.40455e-10	1	7.80458e-19	1.62221e-13	6.24288e-12	9.73868e-34
40	2003	Forest	38	40	42	12	0.5556	0	0.0968	0.4054	-4.8785	-3.7098	5.8963	-0.7634	0.6459	34	2116	0	100	Forest	9.84616e-23	1	1.33677e-38	6.0515e-19	9.56919e-25	8.91946e-65
41	2003	Forest	32	38	40	14	0.4815	-0.0323	0.0704	0.4054	-4.3109	-3.5726	5.8963	-0.5328	0.8462	32	2127	0	90	Forest	1.0593e-12	1	6.19263e-26	3.60184e-12	1.23759e-14	5.38523e-47
42	2003	Forest	28	38	39	12	0.5294	0.0137	0.1563	0.4286	-5.0194	-3.8193	5.7871	-0.8627	0.5057	33	2125	0	100	Forest	3.64891e-30	1	1.34887e-46	5.99718e-27	1.97046e-32	7.39089e-72
43	2003	Forest	43	44	50	14	0.5625	-0.0323	0.0704	0.4286	-4.3109	-3.5726	5.7871	-0.7071	0.7071	31	2138	0	100	Forest	7.45297e-10	0.999353	2.38453e-24	0.000647406	1.92444e-11	1.35168e-52
44	2003	Forest	42	43	50	14	0.5625	-0.0238	0.1471	0.4783	-4.6593	-3.6744	5.5886	-0.8878	0.4603	31	2148	0	100	Forest	1.72076e-15	1	2.04477e-29	3.4359e-10	1.83851e-17	7.1875e-58
45	2003	Forest	37	40	42	14	0.5	0.0137	0.1471	0.4783	-5.0194	-3.6744	5.5886	-0.9487	0.3162	35	2132	0	100	Forest	2.23918e-23	1	6.89269e-39	4.25558e-22	5.12355e-26	1.97372e-66
46	2003	Forest	37	40	42	16	0.4483	0.0263	0.0556	0.4359	-4.8054	-3.6016	5.5776	-0.8815	0.4722	32	2138	0	95	Forest	4.76516e-15	1	1.92741e-28	8.64163e-13	4.64641e-16	2.80016e-54
47	2003	Forest	37	40	43	13	0.5357	0.0423	0.0685	0.4	-5.1862	-3.47	5.7883	-0.9457	0.3251	34	2110	0	100	Forest	8.8977e-26	1	1.13103e-40	2.5516e-21	8.13116e-27	3.60682e-68
48	2003	Forest	31	39	40	15	0.4545	0.0263	0.0685	0.4	-4.9857	-3.47	5.7883	-0.8944	0.4472	32	2125	0	100	Forest	4.00122e-26	1	4.19505e-42	1.1389e-22	1.4074e-27	1.32286e-69
49	2003	Forest	27	37	37	15	0.4231	0.0556	0.1268	0.4824	-5.0774	-3.7073	0.8476	-0.9176	0.3976	33	2132	0	90	Forest	1.32133e-20	1	2.71908e-33	4.63547e-21	6.12508e-22	4.31895e-55
50	2003	Forest	32	38	40	15	0.4545	0.0606	0.1045	0.4426	-5.5032	-3.8854	3.7083	-0.9701	0.2425	37	2116	0	100	Forest	2.19968e-30	1	1.17574e-46	4.30592e-30	1.17403e-32	2.64787e-74
51	2003	Forest	44	43	50	14	0.5625	0.0698	0.1111	0.4737	-5.184	-3.8652	2.6146	-0.9878	0.156	37	2119	0	90	Forest	8.77377e-26	1	1.89926e-35	1.83428e-24	1.38663e-26	1.96536e-59
52	2003	Juniperion	67	88	64	19	0.5422	0.2308	0.2212	0.5165	-6.6043	-4.1654	0.9612	-0.9285	-0.3714	37	2257	0	0	Juniperion	4.54645e-05	5.46589e-12	0.969566	1.34968e-05	0.0219823	0.0083922
53	2003	Juniperion	74	95	61	19	0.525	0.1475	0.211	0.5165	-5.9359	-4.077	0.9612	-0.8365	-0.548	35	2275	0	0	Juniperion	0.000630266	3.52285e-18	0.915306	1.33511e-05	0.0736693	0.0103815
54	2003	Juniperion	75	94	60	19	0.519	0.1887	0.2453	0.4945	-6.9651	-3.8884	1.1684	-0.7203	-0.6936	37	2262	0	0	Juniperion	0.0016974	2.3227e-22	0.910567	8.94473e-07	0.0801235	0.00761114
55	2003	Juniperion	64	81	56	19	0.4933	0.1887	0.2212	0.5056	-6.9651	-4.1654	0.898	-0.8365	-0.548	34	2249	0	0	Juniperion	0.000100349	1.79255e-14	0.968448	1.42595e-05	0.0276549	0.00378255
56	2003	Juniperion	77	90	64	16	0.6	0.2963	0.2566	0.5309	-5.576	-3.5789	2.5098	-0.8555	-0.5178	41	2243	0	43	Juniperion	0.000133277	0.00381863	0.950083	4.21435e-09	0.0459646	4.75953e-10
57	2003	Juniperion	61	74	51	15	0.5455	0.2824	0.2566	0.5769	-6.3207	-3.5789	0.6089	-0.6247	-0.7809	33	2262	0	33	Juniperion	3.05337e-07	9.65023e-13	0.999238	3.81667e-09	0.000761411	9.43236e-09
58	2003	Juniperion	77	100	73	17	0.6222	0.0833	0.2897	0.5052	-4.024	-3.7222	0.8665	-0.6668	-0.7452	28	2084	0	38	Juniperion	0.000680896	3.34029e-15	0.98057	1.5018e-07	0.0187492	1.55577e-08
59	2003	Juniperion	74	94	64	20	0.5238	0.1695	0.2344	0.4182	-5.0771	-3.9848	-1.1712	-0.6247	-0.7809	27	2092	0	19	Juniperion	8.71038e-05	3.72427e-24	0.830709	2.30091e-06	0.169196	5.38366e-06
60	2003	Juniperion	83	106	74	20	0.5745	0.1452	0.2344	0.4138	-6.6888	-3.9848	-2.2975	-0.5647	-0.8253	25	2100	0	0	Juniperion	6.57272e-05	9.32531e-31	0.862175	0.000709108	0.136958	9.22382e-05
61	2003	Juniperion	89	109	77	20	0.5876	0.157	0.2698	0.4182	-4.3254	-4.0421	-1.1712	-0.6402	-0.7682	26	2082	0	19	Juniperion	2.74012e-05	3.38217e-29	0.958221	7.53487e-07	0.041745	6.28886e-06
62	2003	Juniperion	67	82	64	21	0.5059	0.1538	0.2214	0.4259	-6.0803	-4.3199	-1.6465	-0.5932	-0.8051	25	2089	0	5	Juniperion	9.43711e-05	6.74393e-30	0.875404	6.36106e-05	0.124335	0.000103591
63	2003	Juniperion	73	91	64	20	0.5238	0.0488	0.1969	0.4182	-3.8365	-3.9981	-1.1712	-0.7071	-0.7071	24	2073	0	24	Juniperion	0.00066862	3.81073e-24	0.628258	3.48889e-06	0.371066	3.55903e-06
64	2003	Juniperion	81	102	68	21	0.5281	0.1538	0.2214	0.4259	-6.0803	-4.3199	-1.6465	-0.6839	-0.7295	24	2081	0	5	Juniperion	8.44778e-05	4.82824e-33	0.539783	0.000471088	0.459522	0.00013965
65	2003	Pasture	103	120	85	26	0.5315	-0.1525	0.047	0.4667	1.8806	-2.2519	1.4029	-0.999	-0.0454	23	2274	0	0	Pasture	7.40859e-05	1.24824e-34	0.00290456	0.00367373	0.978822	0.014526
66	2003	Pasture	94	114	72	27	0.4545	-0.1254	-0.0225	0.4667	1.2968	-1.2668	1.4029	-0.9939	-0.1104	20	2271	0	0	Pasture	1.43923e-05	6.28578e-43	3.83533e-06	0.00850679	0.990563	0.000912016
67	2003	Pasture	118	139	107	26	0.609	-0.127	0.0781	0.3953	-0.3329	-3.3494	0.374	-0.9985	-0.0555	20	2271	0	0	Pasture	2.47803e-05	4.96231e-33	0.00243936	1.85744e-07	0.990435	0.00710108
68	2003	Pasture	118	135	102	24	0.619	0.0504	0.1654	0.4312	-4.5571	-3.9001	-2.3056	-1	0	16	2280	0	0	Pasture	9.39913e-06	2.06667e-29	0.0882311	1.23375e-05	0.906915	0.00483185
69	2003	Pasture	109	131	91	25	0.569	0.1447	0.36	0.453	-7.5851	-4.2898	-3.0382	0.8192	-0.5735	14	2260	0	0	Rhododendron	0.102817	2.41435e-28	0.00110772	1.74508e-05	0.289316	0.606742
70	2003	Pasture	105	125	91	25	0.569	0.1773	0.3333	0.453	-8.084	-4.1856	-3.0382	0.5692	-0.8222	18	2256	0	0	Pasture	0.0105223	1.05683e-31	0.066514	4.87823e-05	0.877366	0.0455488
71	2003	Pasture	106	125	80	25	0.5238	0.1304	0.2727	0.5221	-7.597	-4.1675	-1.5814	0.3304	-0.9439	23	2251	0	0	Pasture	0.00700714	1.21944e-48	0.0125567	0.000233156	0.978201	0.00200193
72	2003	Pasture	99	120	68	25	0.4624	0.1757	0.32	0.4957	-8.0601	-4.1818	-2.5661	0.7809	-0.6247	27	2248	0	0	Pasture	0.29075	2.72535e-23	0.00042487	0.00602715	0.535343	0.167456
73	2003	Pasture	80	102	64	22	0.4884	-0.1422	0.0222	0.46	3.9192	-2.691	-0.3897	-0.9029	-0.4299	24	2161	0	0	Pasture	0.000444389	2.28844e-47	0.00726432	0.00206744	0.990142	8.1554e-05
74	2003	Pasture	76	96	64	22	0.4884	-0.1268	0.1268	0.4423	2.1772	-4.1387	-1.0138	-0.7328	-0.6805	21	2170	0	0	Pasture	0.00195071	5.25005e-41	0.0572704	0.000729908	0.939969	7.9725e-05
75	2003	Pasture	62	79	56	21	0.4545	-0.1545	0.0986	0.46	4.799	-4.0458	-0.3897	-0.8396	-0.5433	22	2156	0	0	Pasture	0.00526915	5.20923e-36	0.155874	0.00151853	0.836716	0.00062231
76	2003	Pasture	90	115	70	22	0.5217	-0.1586	0.1223	0.4706	4.6637	-4.4664	-0.736	-0.7071	-0.7071	21	2163	0	0	Pasture	0.00139525	3.40603e-53	0.0266052	0.000725717	0.971235	3.9202e-05
77	2003	Pasture	90	116	75	24	0.5152	-0.1586	0.0692	0.4906	4.6637	-3.834	-0.943	-0.6757	-0.7372	19	2170	0	0	Pasture	0.000236259	6.24e-61	0.00155714	6.89753e-05	0.998131	6.21817e-06
78	2003	Pasture	73	93	61	21	0.4878	-0.1572	0.1496	0.4706	4.5079	-4.4238	-0.3908	-0.7328	-0.6805	21	2150	0	0	Pasture	0.00832309	9.46598e-45	0.215133	0.000725691	0.7754	0.000417761
79	2003	Pasture	68	83	59	22	0.4568	-0.1572	0.145	0.4902	4.579	-4.582	-0.505	-0.7071	-0.7071	20	2157	0	0	Pasture	0.0130978	1.00125e-47	0.157233	0.000260865	0.829023	0.000384908
80	2003	Pasture	72	89	60	22	0.4634	-0.1508	0.0692	0.463	3.781	-3.834	-1.3537	-0.7071	-0.7071	20	2163	0	0	Pasture	0.00144605	2.38277e-49	0.0320096	0.000420782	0.966092	3.1666e-05
81	2003	Pasture	85	109	65	23	0.4773	-0.1598	0.0839	0.3982	4.6733	-3.6138	-2.088	-0.7071	-0.7071	18	2169	0	0	Pasture	0.0005411	1.84041e-44	0.000963995	0.000470162	0.998018	7.16445e-06
82	2003	Pasture	81	105	64	22	0.4884	-0.12	0.145	0.4495	0.0924	-4.582	-1.143	-0.7071	-0.7071	21	2150	0	0	Pasture	0.00353711	1.28385e-44	0.0177209	0.000459001	0.978181	0.000101656
83	2003	Pasture	85	107	66	23	0.4831	-0.1275	0.1429	0.4286	2.7884	-4.5371	-2.268	-0.5547	-0.8321	20	2163	0	0	Pasture	0.0031857	8.43573e-49	0.00511015	0.00015198	0.99153	2.20823e-05
84	2003	Pasture	83	103	68	22	0.5111	-0.1508	0.1579	0.463	3.781	-4.4814	-1.6667	-0.6306	-0.7761	22	2157	0	0	Pasture	0.00819559	6.83593e-51	0.134351	0.000354102	0.856895	0.000204567
85	2003	Pasture	90	109	75	22	0.5464	-0.0216	0.1846	0.4528	-2.3119	-4.5028	-1.5691	-0.6616	-0.7498	24	2127	0	0	Pasture	0.00282713	5.82436e-46	0.235525	0.000216254	0.761044	0.00038759
86	2003	Pasture	77	95	61	21	0.4878	-0.0216	0.1729	0.4528	-2.3119	-4.4053	-1.5691	-0.534	-0.8455	24	2134	0	0	Pasture	0.00815667	3.14346e-42	0.196459	0.000147316	0.795053	0.000184127
87	2003	Pasture	69	86	57	22	0.443	-0.0224	0.2059	0.4359	-4.339	-4.4028	-2.3135	-0.4657	-0.8849	23	2139	0	0	Pasture	0.0396914	9.2686e-38	0.0566027	4.59891e-05	0.903236	0.000424374
88	2003	Pasture	90	109	76	21	0.567	0	0.1818	0.4054	-5.6493	-4.3288	-2.1129	-0.5855	-0.8107	24	2119	0	0	Juniperion	0.00122183	2.10046e-37	0.507677	0.000448076	0.490468	0.000185243
89	2003	Pasture	78	96	64	22	0.4884	0.0488	0.1912	0.4054	-6.3128	-4.3087	-2.1052	-0.4472	-0.8944	24	2124	0	0	Pasture	0.00376976	4.18097e-37	0.0760778	0.000199684	0.919853	0.000100111
90	2003	Pasture	80	98	68	22	0.5111	0.0488	0.1773	0.3929	-6.3128	-4.2905	-2.5165	-0.4472	-0.8944	24	2129	0	0	Pasture	0.00187108	1.51207e-35	0.125128	0.000326834	0.8726	7.44103e-05
91	2003	Pasture	76	92	61	22	0.4699	0.1387	0.2319	0.3982	-7.4	-4.3204	-2.4976	-0.4657	-0.8849	24	2114	0	0	Pasture	0.00166216	8.08965e-34	0.137869	0.000372944	0.85995	0.000145842
92	2003	Pasture	86	105	72	22	0.5319	0.1223	0.2206	0.431	-7.2042	-4.3628	-2.357	-0.4281	-0.9037	23	2118	0	0	Pasture	0.00046727	1.07074e-44	0.250455	0.000335714	0.748687	5.48722e-05
93	2003	Rhododendron	89	109	68	29	0.4021	-0.1452	-0.1385	0.5696	2.9478	4.4021	2.8116	0.7474	0.6644	26	2096	0	0	Rhododendron	0.0246317	6.61027e-54	2.13964e-10	0.00611821	0.202785	0.766465
94	2003	Rhododendron	86	108	70	25	0.4737	-0.1625	-0.1322	0.5652	3.1749	4.8822	1.6876	0.4886	0.8725	30	2090	0	0	Rhododendron	0.0595746	4.69005e-59	2.08177e-06	0.000939811	0.0625883	0.876895
95	2003	Rhododendron	89	110	70	25	0.4737	-0.1644	-0.1322	0.5918	3.4147	4.8822	1.2986	0.4763	0.8793	29	2083	0	0	Rhododendron	0.0485439	4.99784e-63	2.21347e-06	0.00108926	0.0455912	0.904773
96	2003	Rhododendron	62	80	55	29	0.3095	-0.1771	-0.1429	0.5824	3.7656	4.97	2.0346	0.4741	0.8805	30	2110	0	0	Rhododendron	0.174585	2.34762e-55	1.04843e-11	0.000220186	0.0827348	0.74246
97	2003	Rhododendron	88	114	66	26	0.4348	-0.1771	-0.1362	0.5957	3.7656	5.5611	1.266	0.4921	0.8706	27	2103	0	0	Rhododendron	0.182803	1.70244e-69	4.59823e-08	0.00115733	0.111241	0.704798
98	2003	Rhododendron	94	124	67	26	0.4409	-0.1519	-0.1362	0.5918	4.79	5.5611	1.2986	0.6476	0.7619	28	2096	0	0	Rhododendron	0.274149	1.10383e-63	1.13156e-08	0.00144485	0.157242	0.567164
99	2003	Rhododendron	93	124	91	26	0.5556	-0.1289	-0.1387	0.5957	5.0546	6.1415	1.266	0.8762	0.4819	24	2112	0	0	Rhododendron	0.0462079	6.41959e-49	1.74898e-06	1.38613e-05	0.0786746	0.875102
100	2003	Rhododendron	246	249	250	26	0.8116	-0.1068	-0.119	0.5957	4.9245	4.411	1.2423	0.963	0.2696	28	2128	0	0	Rhododendron	0.446027	1.73322e-19	0.000120637	3.77995e-131	6.78487e-06	0.553846
101	2003	Rhododendron	175	199	166	27	0.7202	-0.1382	-0.145	0.5644	4.2974	6.0219	0.8518	0.9029	0.4299	25	2134	0	0	Rhododendron	0.00933126	5.05498e-49	5.97586e-06	5.26377e-39	0.0337466	0.956916
102	2003	Rhododendron	237	240	239	26	0.8038	-0.1382	-0.1512	0.5842	4.2974	6.2355	1.0221	0.9091	0.4167	27	2143	0	0	Rhododendron	0.144768	3.40034e-39	4.02895e-05	2.70113e-116	2.18703e-05	0.85517
103	2003	Rhododendron	157	185	137	28	0.6606	-0.1483	-0.0741	0.5556	0.0959	2.2817	2.3516	0.8384	0.545	26	2088	0	0	Rhododendron	0.00468705	4.2052e-70	9.4774e-09	2.20654e-20	0.439595	0.555718
104	2003	Rhododendron	187	204	175	28	0.7241	-0.1679	-0.0741	0.5862	0.1813	2.2817	1.9062	0.6866	0.727	26	2078	0	0	Rhododendron	0.00504548	1.66565e-85	5.63734e-08	1.09234e-46	0.0412411	0.953713
105	2003	Rhododendron	104	127	90	27	0.5385	-0.1399	-0.0725	0.5714	0.4714	3.0487	2.2289	0.8222	0.5692	32	2106	0	0	Rhododendron	0.0530447	1.81475e-39	2.40913e-07	9.05101e-07	0.0415396	0.905415
106	2003	Rhododendron	105	129	96	25	0.5868	-0.1399	-0.1315	0.5484	0.4714	4.3345	1.6766	0.7071	0.7071	25	2097	0	0	Rhododendron	0.0060576	2.20156e-47	0.000153404	9.99466e-05	0.135502	0.858187
107	2003	Rhododendron	96	118	92	25	0.5727	-0.139	-0.1315	0.5862	0.527	4.3345	1.9062	0.4921	0.8706	29	2090	0	0	Rhododendron	0.00538231	3.09526e-57	5.9635e-05	3.53477e-06	0.0188089	0.975746
108	2003	Rhododendron	87	111	76	27	0.4757	-0.1355	-0.1243	0.5714	0.8095	4.6678	2.2289	0.7619	0.6476	28	2116	0	0	Rhododendron	0.0473519	1.35218e-41	8.69241e-08	0.000166451	0.0430559	0.909426
109	2003	Rhododendron	87	112	92	27	0.5462	-0.1468	-0.1341	0.5484	0.9127	4.3379	1.6766	0.6402	0.7682	25	2105	0	0	Rhododendron	0.0024513	2.80487e-49	2.24776e-06	1.3157e-05	0.0476189	0.949914
110	2003	Rhododendron	86	111	67	15	0.6341	-0.0831	0.2373	0.6262	1.3914	-4.3036	0.8159	0.7071	-0.7071	23	1878	0	0	Alnion	0.485156	1.78142e-47	0.02649	0.0265706	0.016708	0.445075
111	2003	Rhododendron	87	113	67	15	0.6341	-0.1075	0.2679	0.6154	2.4951	-4.2025	0.7007	0.7071	-0.7071	26	1869	0	0	Alnion	0.503262	4.04933e-45	0.00624529	0.00163964	0.0024136	0.486439
112	2003	Rhododendron	87	113	67	15	0.6341	-0.0645	0.3395	0.6505	1.2881	-4.1368	0.9381	0.6854	-0.7282	26	1860	0	0	Rhododendron	0.141465	1.40409e-48	0.000272572	4.13039e-06	2.64914e-05	0.858232
113	2003	Rhododendron	87	113	67	15	0.6341	-0.0874	0.2909	0.6571	2.6274	-4.2029	0.9411	0.7498	-0.6616	25	1877	0	0	Rhododendron	0.245751	4.86987e-45	0.00101019	0.000167701	0.000196536	0.752875
114	2003	Rhododendron	79	105	60	15	0.6	-0.0473	0.3395	0.6311	0.9659	-4.1368	0.848	0.7071	-0.7071	26	1869	0	0	Rhododendron	0.134935	1.73663e-39	0.000255147	1.42888e-06	2.45763e-05	0.864783
115	2003	Rhododendron	80	105	66	14	0.65	-0.0621	0.3774	0.5922	1.6303	-4.1306	0.8	0.6866	-0.727	27	1860	0	0	Rhododendron	0.0211219	1.49792e-36	9.62145e-05	1.28226e-06	2.81915e-06	0.978778
116	2006	Forest	15	19	30	15	0.3333	0.2055	0.1714	0.434	-5.7017	-4.2401	3.909	0.8756	0.4831	34	1851	0	90	Forest	5.81784e-55	1	3.34769e-71	2.44849e-56	2.01373e-58	2.96197e-91
117	2006	Forest	30	33	40	15	0.5714	0.0633	0.2	0.4444	-5.0192	-3.962	5.991	0.7311	0.6823	39	1835	0	90	Forest	3.06369e-45	1	6.86729e-62	4.99238e-49	3.6898e-51	3.07792e-81
118	2006	Forest	56	58	63	14	0.6923	0.102	0.2368	0.4902	-4.8421	-4.018	4.922	0.9775	0.2108	46	1812	0	90	Forest	1.35672e-44	1	3.73351e-62	1.60354e-50	2.27357e-51	1.62249e-81
119	2006	Forest	45	46	51	12	0.619	0.0297	0.1831	0.4902	-4.6771	-3.8461	4.4601	0.7526	0.6585	40	1832	0	100	Forest	3.21671e-28	1	2.20292e-48	8.31179e-29	1.98635e-34	2.95311e-72
120	2006	Forest	34	38	45	20	0.4805	-0.0602	0	0.3889	-4.6809	-3.0188	5.8243	-0.124	0.9923	33	1884	0	100	Forest	2.76298e-09	1	4.34921e-28	3.23172e-07	7.78159e-13	4.44006e-55
121	2006	Forest	46	48	53	22	0.4133	-0.0351	0.0857	0.4694	-4.4396	-3.7508	5.0147	0.0948	0.9955	40	1870	0	100	Forest	0.00234259	0.997657	3.98121e-25	7.99366e-08	4.48927e-09	7.53714e-51
122	2006	Forest	28	35	40	18	0.3818	0.0784	0.0889	0.5094	-4.5738	-3.8201	4.5914	0.6912	0.7226	32	1869	0	100	Forest	5.23744e-26	1	9.32323e-46	7.67282e-25	2.6929e-30	2.60086e-72
123	2006	Forest	41	42	45	14	0.5882	0.1148	0.1613	0.4634	-5.4388	-3.8475	5.6292	0.2964	0.9551	31	1824	0	95	Forest	1.91471e-17	1	3.53216e-31	1.13625e-12	6.65108e-20	3.12177e-56
124	2006	Forest	37	39	46	14	0.6316	0.2	0.2308	0.4468	-5.533	-3.9508	4.7548	0.9923	0.124	44	1885	0	86	Forest	4.64609e-53	1	3.54934e-68	1.21215e-57	2.52878e-58	4.1184e-86
125	2006	Forest	57	63	65	20	0.5294	0.2923	0.1333	0.4783	-5.6292	-3.9859	5.1666	0.383	0.9237	42	1836	0	90	Forest	6.01328e-11	1	3.89088e-23	6.98432e-12	1.39269e-12	1.4485e-47
126	2006	Forest	103	124	91	16	0.678	-0.0513	0.1522	0.4884	-4.5841	-3.8908	5.2911	0.6936	0.7203	36	1874	0	100	Forest	4.6641e-12	1	4.27588e-30	1.34753e-11	5.85527e-16	1.45526e-57
127	2006	Forest	21	25	35	16	0.5152	0.0645	0.1642	0.5	-5.7108	-3.8405	5.5312	0.5098	0.8603	32	1859	0	100	Forest	2.72611e-33	1	9.31798e-52	5.54399e-32	2.46815e-38	6.02657e-78
128	2006	Forest	44	48	52	12	0.5789	0.2459	0.2	0.5185	-5.7799	-3.836	4.8277	0.8087	0.5882	29	1883	0	95	Forest	5.44639e-33	1	1.47553e-44	1.06926e-24	5.05083e-34	8.20223e-70
129	2006	Forest	36	40	46	14	0.4167	0.2667	0.1803	0.48	-5.7408	-3.9436	4.9946	0.5855	0.8107	24	1851	0	52	Forest	1.1145e-12	1	2.64379e-12	1.33625e-10	1.10562e-10	1.72403e-20
130	2006	Forest	33	35	43	19	0.5128	0.2364	0.2	0.4894	-5.9235	-4.089	5.367	-0.9687	-0.2484	39	1924	0	100	Forest	4.83796e-15	1	1.65496e-30	2.68775e-16	1.27726e-16	9.02514e-61
131	2006	Forest	37	39	46	13	0.6338	0.1613	0.2203	0.4348	-5.4186	-3.9621	5.2894	-0.9445	-0.3285	25	2010	0	100	Forest	8.17636e-32	1	8.33833e-43	3.05719e-22	3.9663e-31	9.2095e-75
132	2006	Forest	38	42	47	18	0.3871	-0.1029	0.2	0.5094	-3.374	-4.0849	4.8004	-0.9615	0.2747	37	1964	0	100	Forest	3.78239e-14	1	6.24761e-33	5.94426e-18	1.48548e-19	1.02306e-59
133	2006	Forest	28	32	40	13	0.5517	0.2143	0.2203	0.4872	-5.661	-3.9355	5.8046	-0.9312	-0.3644	26	2044	0	100	Forest	1.57867e-27	1	4.81427e-38	7.29377e-20	2.23665e-26	2.01867e-70
134	2006	Forest	25	28	37	12	0.5385	0.3103	0.2923	0.4783	-5.6871	-3.7916	2.8785	-0.8789	-0.4771	39	1996	0	100	Forest	5.38521e-29	1	2.05359e-42	6.55837e-29	1.42951e-30	7.62051e-72
135	2006	Forest	28	32	39	14	0.6	0.1892	0.2771	0.4495	-7.4657	-3.771	-0.9099	-0.7208	-0.6931	35	2011	0	62	Forest	1.56485e-21	1	3.08079e-23	1.21473e-25	2.5687e-21	6.43823e-37
136	2006	Forest	61	66	66	13	0.6667	0.1316	0.2286	0.5088	-5.3249	-3.8455	4.4072	-0.8603	-0.5098	33	2088	0	71	Forest	2.99903e-07	0.999666	1.24922e-07	0.000105638	0.000227854	1.75301e-27
137	2006	Forest	38	40	48	16	0.3704	0.2881	0.2424	0.5065	-6.0001	-3.7528	1.8891	-0.9527	-0.304	44	2000	10	52	Forest	0.000179421	0.999811	4.43138e-07	1.91887e-121	9.50264e-06	6.95231e-241
138	2006	Mixed shrubs	55	61	60	23	0.4458	-0.1705	-0.0061	0.4545	3.246	-1.0531	1.6043	-0.1644	0.9864	21	2132	0	0	Mixed shrubs	0.00838567	9.39382e-43	0.00762114	0.55238	0.132567	0.299047
139	2006	Mixed shrubs	59	70	60	21	0.5227	-0.1732	-0.0246	0.4773	4.7286	0.1603	0.6637	0.8944	0.4472	20	2182	0	0	Mixed shrubs	0.0015409	2.47272e-20	0.000226583	0.987718	0.00215539	0.00835875
140	2006	Mixed shrubs	71	85	65	20	0.5062	-0.1493	-0.0144	0.55	4.842	0.0005	1.8898	0.8638	0.5039	15	2152	0	0	Mixed shrubs	0.0423565	9.57184e-35	0.00665957	0.67249	0.0822888	0.196205
141	2006	Mixed shrubs	75	95	66	22	0.5	-0.1613	-0.1051	0.5128	4.1508	3.0595	1.6519	0.669	0.7433	28	2105	0	0	Rhododendron	0.0665756	8.57436e-39	0.000452101	0.115243	0.073916	0.743814
142	2006	Mixed shrubs	66	79	65	21	0.5056	-0.1654	0	0.45	3.6356	-1.7044	1.1994	0.7282	0.6854	25	2105	0	0	Mixed shrubs	0.0188695	9.7941e-23	0.00203645	0.836842	0.0154043	0.126848
143	2006	Mixed shrubs	113	132	93	21	0.6316	-0.1549	0.0677	0.4217	2.7325	-2.2583	0.7682	0.8805	0.4741	17	2122	0	0	Mixed shrubs	0.0103144	4.74136e-17	0.0107679	0.708635	0.221399	0.0488842
144	2006	Mixed shrubs	38	39	47	25	0.4845	-0.14	-0.0215	0.4085	1.0288	-0.244	1.1577	0.7071	0.7071	14	2156	0	0	Mixed shrubs	0.0204044	3.29713e-05	7.45261e-06	0.784335	0.0374934	0.157726
145	2006	Mixed shrubs	110	133	91	22	0.6741	-0.1289	-0.1437	0.4824	4.7914	4.459	0.6466	0.5145	0.8575	19	2172	0	0	Mixed shrubs	9.08444e-05	1.66051e-44	0.00030054	0.936693	0.0533627	0.00955279
146	2006	Mixed shrubs	55	65	60	20	0.5	-0.1651	0.0638	0.4943	4.5114	-2.651	0.9946	0.9162	0.4008	20	2111	0	0	Mixed shrubs	0.0138738	1.25724e-11	0.00392116	0.898845	0.00326069	0.080099
147	2006	Mixed shrubs	63	76	60	21	0.4615	-0.1572	0.0047	0.561	4.9549	1.0461	1.9128	0.7071	0.7071	19	2118	0	0	Mixed shrubs	0.0938515	2.28438e-38	0.00302653	0.442911	0.0551072	0.405104
148	2006	Mixed shrubs	66	82	63	20	0.5116	-0.1627	-0.0553	0.4699	4.1403	0.829	1.15	0.9487	0.3162	24	2131	0	0	Mixed shrubs	0.00633639	3.01209e-12	0.00162563	0.93278	0.0087154	0.0505422
149	2006	Mixed shrubs	67	84	62	20	0.5294	-0.1544	0.1111	0.5224	4.5244	-2.304	2.7594	0.8682	0.4961	18	2074	0	5	Mixed shrubs	0.0979551	2.65753e-23	0.00586189	0.606212	0.0318718	0.258099
150	2006	Mixed shrubs	83	105	77	24	0.5248	-0.1662	0.0423	0.4353	3.7564	-2.0534	1.218	-0.9829	0.1843	19	2289	0	0	Pasture	6.27233e-12	8.03624e-26	0.00188625	0.424124	0.57399	7.47548e-11
151	2006	Mixed shrubs	47	52	55	26	0.3735	-0.16	-0.1469	0.4524	3.1749	3.4486	0.8423	-0.4472	0.8944	18	2262	0	0	Rhododendron	0.0021082	3.83903e-41	1.54624e-05	0.0471794	0.249646	0.701051
152	2006	Mixed shrubs	74	95	61	18	0.6923	-0.1043	-0.0717	0.5098	5.2476	8.0255	0.0338	0.9285	-0.3714	6	2052	0	0	Mixed shrubs	0.00662343	1.63859e-21	0.000138944	0.750271	0.242915	5.16875e-05
153	2006	Pasture	86	110	69	24	0.4607	-0.1178	0.0748	0.4839	2.5023	-3.1441	3.7417	0.8	0.6	17	1988	0	38	Pasture	0.111569	1.98401e-25	9.8976e-07	0.000748155	0.887682	3.20973e-08
154	2006	Pasture	84	107	79	21	0.5714	-0.1312	0.1959	0.377	0.3541	-4.3147	2.6244	-0.9971	-0.0767	15	1964	0	5	Pasture	0.00185934	4.502e-15	0.454813	0.000473508	0.514995	0.0278589
155	2006	Pasture	80	102	72	24	0.5	-0.1628	0.2348	0.5152	2.9967	-4.5376	0.4476	-0.9231	0.3846	15	1963	0	19	Pasture	0.101671	6.13085e-34	0.0260003	7.67705e-06	0.756658	0.115663
156	2006	Pasture	44	54	49	25	0.5283	-0.1194	0.1881	0.48	-3.0853	-4.5167	4.7703	-0.9864	0.1644	20	1977	0	0	Rhododendron	0.00343254	3.33097e-07	0.00190947	0.16439	0.0538804	0.776387
157	2006	Pasture	85	105	83	23	0.2923	-0.1207	0	0.45	-3.451	-3.2598	5.7063	-0.9125	0.4091	32	2034	0	29	Pasture	0.00223156	2.55751e-21	0.000239957	3.33686e-09	0.997521	7.72631e-06
158	2006	Pasture	45	51	52	28	0.3978	-0.1391	-0.038	0.4146	-2.0293	-1.9803	5.6193	-0.9104	0.4138	25	2024	0	14	Pasture	0.000531867	2.53686e-11	3.59326e-06	0.00371984	0.900549	0.0951954
159	2006	Pasture	84	108	77	26	0.4902	-0.154	-0.115	0.5269	3.8174	4.6436	0.9285	0.1961	0.9806	22	2020	0	0	Rhododendron	0.00386648	1.36155e-56	1.78459e-05	0.0171346	0.4022	0.576781
160	2006	Pasture	92	117	83	25	0.4808	-0.0741	0.2308	0.5455	-2.2002	-4.5283	3.4323	-0.9734	0.229	19	1949	29	24	Alnion	0.653205	1.98733e-54	0.0205718	0	0.326223	0
161	2006	Pasture	88	106	76	29	0.4227	-0.0135	0.219	0.5059	-3.2447	-4.4639	0.906	-0.9985	0.0555	20	1946	0	29	Pasture	0.00113234	2.87661e-38	1.15557e-07	1.12371e-07	0.998793	7.45397e-05
162	2006	Pasture	74	95	69	24	0.4639	0.0952	0.1453	0.4206	-7.1744	-4.3974	-1.1197	-0.7234	-0.6905	32	2061	0	14	Pasture	9.79632e-05	2.42274e-26	0.00363787	3.99611e-08	0.996263	9.26733e-07
163	2006	Pasture	56	60	61	21	0.5686	-0.1644	0.125	0.4933	1.2844	-4.4705	1.5651	-0.9985	0.0555	20	1990	0	10	Juniperion	6.91458e-05	5.41036e-17	0.988318	0.0024252	0.00388071	0.00530738
164	2006	Pasture	75	92	78	23	0.5446	-0.1443	0.1494	0.5	-0.7703	-4.7228	4.082	-0.9104	0.4138	26	2014	0	67	Pasture	0.200974	7.01539e-07	1.05261e-05	0.00387111	0.795143	1.78261e-19
165	2006	Pasture	73	87	65	29	0.383	-0.0805	0.1765	0.4762	-1.7947	-4.6536	1.1095	-0.9839	0.1789	24	2022	0	14	Pasture	0.00542363	1.71184e-36	9.32407e-08	1.54398e-05	0.945632	0.0489293
166	2006	Pasture	104	124	91	16	0.3333	0.2143	0.2424	0.4468	-6.208	-4.2421	0.6991	-0.6207	-0.784	31	1967	24	52	Pasture	0.0244938	1.32409e-35	0.126545	0	0.848962	0
167	2006	Pasture	66	83	64	25	0.4624	-0.1636	0.0545	0.4583	1.7537	-4.1224	4.7861	-0.963	0.2696	27	2064	0	14	Pasture	0.00725169	1.80885e-36	0.000613947	0.00032237	0.965178	0.0266344
168	2006	Pasture	97	117	76	23	0.5158	0.252	0.2667	0.5496	-6.2749	-4.1509	-0.1185	-0.5958	-0.8031	37	2205	0	0	Pasture	5.91145e-06	7.46941e-49	0.147528	8.12777e-08	0.852466	4.02198e-07
169	2006	Pasture	104	129	86	25	0.5496	-0.1214	-0.1518	0.5424	4.8395	5.736	-1.4391	0.9487	-0.3162	4	2018	0	0	Pasture	0.0218413	2.1056e-51	5.688e-07	6.37147e-08	0.975985	0.00217286
170	2006	Pasture	103	127	86	21	0.6667	-0.1732	-0.1598	0.5849	4.1506	6.86	0.4075	0.8944	-0.4472	3	2015	0	0	Pasture	0.0536248	2.13538e-56	0.000175644	1.15334e-05	0.944498	0.00169006
171	2006	Pasture	102	124	82	25	0.5496	-0.1625	-0.1572	0.5221	4.3764	6.9125	-0.9543	0.7071	0.7071	2	2015	0	0	Pasture	0.148621	1.51131e-65	8.60225e-08	1.4428e-07	0.799306	0.0520727
172	2006	Pasture	95	120	79	24	0.5556	-0.1705	-0.1441	0.5614	4.292	7.0548	-0.3408	0	-1	3	2015	0	0	Pasture	0.000701357	2.87326e-79	6.28605e-05	3.67901e-10	0.999231	4.39846e-06
173	2006	Pasture	121	144	99	24	0.5	-0.1719	-0.1526	0.5596	3.8312	6.9092	-0.0836	-0.4472	-0.8944	2	2017	0	0	Pasture	0.000108138	1.45174e-98	4.29783e-05	8.81818e-16	0.999841	8.05241e-06
174	2006	Pasture	114	124	86	29	0.619	-0.1493	-0.139	0.5532	4.5364	7.1082	0.5597	0.7071	0.7071	3	2013	0	0	Pasture	0.0134668	1.26253e-68	2.75833e-10	1.14622e-05	0.910255	0.0762664
175	2006	Pasture	87	104	73	24	0.4217	-0.1829	-0.1651	0.537	4.0595	6.6443	-0.41	0.3162	-0.9487	3	2015	0	0	Pasture	0.00848641	1.24955e-69	4.80041e-05	6.05497e-11	0.991443	2.27884e-05
176	2006	Pasture	97	123	81	25	0.5636	-0.1667	-0.1429	0.5692	3.7425	6.499	4.0454	-0.9806	0.1961	5	2015	0	0	Pasture	0.000123546	6.29899e-74	4.4479e-06	7.71798e-07	0.993759	0.0061125
177	2006	Pasture	89	110	77	23	0.54	-0.1617	-0.1513	0.5467	1.7547	4.6001	2.681	-0.9701	0.2425	5	2018	0	0	Pasture	0.000152269	3.73585e-56	0.000932088	1.11492e-06	0.968525	0.0303891
178	2006	Pasture	95	118	67	23	0.662	-0.1525	-0.1421	0.55	3.7361	5.3256	2.7171	-0.4167	-0.9091	28	2050	0	0	Pasture	0.000300693	4.22493e-54	0.012159	0.215215	0.772268	5.74251e-05
179	2006	Pasture	59	71	63	22	0.4824	-0.139	-0.1116	0.5283	4.8595	7.3908	-0.3644	-0.8944	-0.4472	2	1973	0	0	Pasture	5.98837e-05	1.25285e-79	1.12973e-05	1.39388e-10	0.999706	0.000223215
180	2006	Pasture	31	34	41	21	0.3226	-0.1835	-0.1171	0.537	3.6942	1.6626	-0.4152	0.2425	0.9701	4	2104	0	0	Alnion	0.577338	6.239e-44	9.80339e-06	1.36652e-06	0.185738	0.236913
181	2006	Pasture	35	32	43	24	0.2836	-0.1572	-0.1165	0.5362	4.6689	7.3815	3.3327	-0.8944	-0.4472	2	1972	0	38	Pasture	0.00196841	8.27201e-33	2.68118e-07	2.95091e-12	0.998031	9.50072e-11
182	2006	Pasture	100	124	84	24	0.4831	-0.1722	-0.1436	0.5897	3.5166	5.8428	2.7579	0.9939	-0.1104	11	1972	0	5	Pasture	0.0380592	8.86555e-42	0.00023058	1.18596e-05	0.848123	0.113576
183	2006	Pasture	72	91	65	28	0.3978	-0.1593	-0.2237	0.6322	3.0872	0.4635	2.4398	-0.4472	0.8944	5	2018	0	14	Pasture	0.000893861	1.3923e-130	6.78208e-13	7.27565e-13	0.921271	0.0778347
184	2006	Pasture	70	90	64	22	0.4884	-0.1603	-0.1217	0.5258	1.8627	3.6847	-0.4579	-1	0	1	1716	0	0	Pasture	0.000455529	1.26403e-50	0.000195098	4.52096e-08	0.996139	0.00321038
185	2006	Pasture	88	110	65	21	0.5842	-0.163	-0.1336	0.5	3.0056	3.5702	3.0827	-0.8944	-0.4472	5	1718	0	0	Pasture	1.04595e-05	1.76154e-50	0.00121906	2.97243e-05	0.99866	8.08491e-05
186	2006	Pasture	149	156	130	24	0.625	-0.1618	-0.1512	0.5529	3.4013	0.7421	1.7045	-0.8321	-0.5547	4	1759	0	0	Pasture	1.00631e-05	7.62996e-97	0.00415885	2.8255e-24	0.995243	0.000587825
187	2006	Pasture	23	25	39	18	0.3684	-0.1657	-0.0976	0.5588	2.5916	1.3156	3.4793	-0.9701	0.2425	9	1759	0	57	Pasture	0.0124043	2.87586e-27	2.4292e-06	2.87444e-07	0.987593	1.53715e-14
188	2006	Pasture	115	129	91	23	0.6567	-0.1553	-0.1209	0.5728	3.8611	1.4517	0.0913	-0.6508	-0.7593	11	1767	0	0	Pasture	3.75294e-06	2.07355e-72	0.0388912	2.48511e-05	0.961051	2.95029e-05
189	2006	Pasture	112	132	98	28	0.5556	-0.161	-0.1111	0.5135	3.9768	1.1792	3.2706	-0.9648	0.2631	12	1775	0	5	Pasture	2.83611e-06	2.74037e-67	2.65871e-06	3.36822e-08	0.990674	0.0093203
190	2006	Pasture	105	127	82	27	0.4	-0.1531	-0.1044	0.5	4.2493	1.25	2.894	-0.7809	-0.6247	7	1776	0	0	Pasture	4.44862e-06	2.9731e-71	8.68623e-08	3.12166e-09	0.999991	4.55664e-06
191	2006	Pasture	87	112	73	29	0.4423	-0.1574	-0.0997	0.5143	4.0387	1.0038	2.6478	-0.995	-0.0995	11	1782	0	0	Pasture	2.04395e-06	9.15438e-49	7.03417e-09	1.87019e-05	0.998821	0.00115798
192	2006	Pasture	96	119	79	28	0.4766	-0.1504	-0.0915	0.5402	2.4403	0.7619	1.6135	-0.9487	0.3162	17	1788	0	19	Pasture	6.94868e-06	7.38562e-55	7.56496e-07	6.24997e-06	0.999408	0.000578128
193	2006	Pasture	109	121	85	19	0.6885	-0.1468	-0.0915	0.5211	2.8705	0.7619	2.7199	-1	0	21	1793	0	24	Pasture	1.09886e-06	3.61009e-49	0.377409	0.0121012	0.610476	1.31513e-05
194	2006	Pasture	74	91	62	28	0.3778	-0.1618	-0.1111	0.5686	3.261	0.565	4.7724	-0.8944	0.4472	12	1895	0	48	Pasture	0.000103673	4.54102e-43	2.82644e-10	7.25477e-07	0.999896	2.07375e-12
195	2006	Pasture	88	115	65	25	0.4444	-0.1545	-0.1189	0.5464	4.7138	0.5604	0.9868	-0.8575	0.5145	7	1909	0	0	Pasture	0.000139479	3.15558e-67	2.99727e-07	2.67606e-05	0.996456	0.00337761
196	2006	Pasture	96	112	76	24	0.52	-0.1441	-0.1088	0.581	4.8656	0.7051	0.5522	-0.9701	-0.2425	5	1909	0	0	Pasture	6.29638e-05	2.29879e-67	0.000340977	5.87557e-07	0.998651	0.000944629
197	2006	Pasture	92	115	64	21	0.5059	-0.139	-0.1315	0.625	4.796	0.7419	0.6271	-1	0	4	1910	0	0	Pasture	0.000221453	3.87446e-69	0.000107749	2.04447e-07	0.990383	0.00928757
198	2006	Pasture	102	105	79	32	0.6684	-0.16	-0.0867	0.3978	3.7291	0.2931	-0.4845	-0.9971	0.0767	15	2088	0	0	Pasture	2.79703e-08	1.60397e-70	3.91358e-13	0.0815509	0.918433	1.64473e-05
199	2006	Pasture	75	95	59	25	0.4048	-0.1245	-0.0799	0.4727	0.1656	0.7318	-0.6913	-0.7071	-0.7071	24	2085	0	0	Pasture	5.45819e-11	9.86122e-44	2.30309e-05	0.000880057	0.999097	1.86588e-12
200	2006	Pasture	110	131	91	26	0.4286	-0.1658	-0.0953	0.5368	3.4038	0.7638	0.3364	-0.8866	-0.4626	27	2097	0	0	Pasture	2.61513e-05	1.22245e-62	0.000135048	9.47673e-09	0.99683	0.00300873
201	2006	Pasture	75	96	64	28	0.3763	-0.1644	-0.0496	0.3333	3.3196	1.0929	5.9865	-0.3011	0.9536	21	2132	0	0	Pasture	0.00155152	3.30135e-37	2.34774e-09	0.15601	0.793061	0.0493774
202	2006	Pasture	114	120	97	25	0.5902	-0.1699	-0.0809	0.3514	3.1373	0.9015	5.774	-0.5547	0.8321	20	2121	0	0	Pasture	5.91885e-05	7.02156e-69	0.000122142	3.06136e-05	0.8932	0.106588
203	2006	Rhododendron	45	49	50	26	0.4348	-0.1128	-0.0088	0.5294	-2.2978	-1.7207	4.9473	-0.0322	0.9995	32	1927	0	14	Rhododendron	0.288084	4.64384e-37	2.51117e-05	2.1597e-05	0.125548	0.586321
204	2006	Rhododendron	57	62	62	22	0.4762	-0.1593	-0.0341	0.439	3.6751	0.9205	0.7269	0.5145	0.8575	13	2184	0	0	Mixed shrubs	0.0279867	2.48003e-30	0.00647269	0.559	0.146157	0.260384
205	2006	Rhododendron	50	58	56	23	0.3784	-0.1478	-0.1056	0.5593	3.1142	3.4794	3.7687	0.5145	0.8575	35	2050	0	5	Rhododendron	0.354074	1.25653e-40	4.88832e-06	4.46807e-07	0.00295262	0.642968
206	2006	Rhododendron	82	96	74	19	0.5914	-0.154	0.1304	0.4524	3.9931	-3.4922	0.983	0.7682	0.6402	17	2147	0	0	Mixed shrubs	0.00219694	1.20017e-21	0.00384679	0.967102	0.00236813	0.0244862
207	2006	Rhododendron	88	108	76	22	0.5319	-0.1267	-0.0609	0.4699	3.2339	1.0345	0.9454	0.9487	0.3162	26	2139	0	0	Mixed shrubs	0.0256179	1.57018e-12	0.00335439	0.645509	0.140214	0.185305
208	2006	Rhododendron	50	57	55	20	0.4667	-0.1651	-0.1214	0.5106	4.238	4.2557	1.0341	0.7634	0.6459	19	2113	0	0	Rhododendron	0.0112167	3.08157e-29	0.00377979	0.349224	0.010585	0.625195
209	2006	Rhododendron	68	86	65	26	0.4286	-0.1589	-0.129	0.4133	2.3213	2.522	1.7646	-0.8321	0.5547	24	2255	0	0	Pasture	0.00044651	7.92657e-38	1.51256e-05	0.0512028	0.660009	0.288326
210	2006	Rhododendron	60	71	63	24	0.4773	-0.1572	-0.1268	0.5165	4.8592	4.2048	0.5155	0.1961	0.9806	17	2285	0	0	Rhododendron	0.00530392	1.04613e-49	0.000828038	0.177959	0.132513	0.683396
211	2006	Rhododendron	44	47	49	29	0.2564	-0.1552	-0.0928	0.2	0.9145	0.7869	3.3037	-0.6905	0.7234	32	2248	0	0	Rhododendron	0.0423244	0.000143872	2.42823e-13	0.00143195	0.0554146	0.900685
212	2006	Rhododendron	51	56	57	30	0.4175	-0.1569	-0.1471	0.4231	0.4495	1.4882	3.9824	-0.7071	0.7071	33	2294	0	0	Rhododendron	0.000136225	2.0034e-29	2.65399e-10	1.66924e-05	0.0111742	0.988673
213	2006	Rhododendron	68	85	60	22	0.4634	-0.171	-0.1628	0.589	2.7057	5.8389	3.489	-0.9829	0.1843	17	2058	0	0	Rhododendron	0.000371088	1.12855e-46	0.0596004	0.00920021	0.295874	0.634955
214	2006	Rhododendron	36	37	46	22	0.3529	-0.1681	-0.1607	0.5	2.7184	4.8098	3.6808	-0.9383	0.3457	22	2092	0	0	Rhododendron	0.000959782	6.90653e-26	0.0129195	0.0117344	0.0731258	0.901261
215	2006	Rhododendron	48	60	60	23	0.4458	-0.1703	-0.1111	0.5652	2.47	0.5506	1.1248	-0.6854	0.7282	25	2066	0	10	Rhododendron	0.000732747	1.15878e-37	0.026045	0.000810411	0.0430465	0.929365
216	2009	Alnion	121	146	100	26	0.587302	-0.128866	-0.038674	0.595506	2.36371	-0.904008	1.96992	0.920582	0.39055	35	2054	0	0	Rhododendron	0.420917	2.9481e-44	3.40418e-07	4.66705e-09	0.032282	0.546801
217	2009	Alnion	93	119	63	19	0.536585	-0.0988372	0.0491803	0.636364	0.706691	-1.54544	0.648993	0.999315	-0.0370114	28	2044	0	0	Alnion	0.760901	2.28959e-30	0.000404803	0.0390456	0.0258399	0.173809
218	2009	Alnion	106	128	72	19	0.582418	-0.0996979	0.0451613	0.681416	-0.355261	-1.96821	1.26611	0.956674	-0.291162	25	2035	0	0	Alnion	0.589776	4.27329e-44	0.00358865	0.195112	0.047254	0.164268
219	2009	Alnion	107	131	91	18	0.669725	-0.102639	0.0920245	0.681416	-0.65184	-2.11754	1.26611	0.938343	-0.345705	22	2040	0	0	Alnion	0.558489	9.99234e-43	0.104935	0.00996613	0.0653766	0.261234
220	2009	Alnion	55	74	52	22	0.405405	-0.134503	-0.0710901	0.662921	2.00327	0.883081	2.39626	0.725953	0.687745	28	2020	76	0	Alnion	0.999725	7.86597e-264	9.98798e-12	0	0.000275273	0
221	2009	Alnion	73	101	63	22	0.482353	-0.134503	-0.104603	0.632184	2.00327	1.65258	2.3311	0.65362	0.756823	30	2010	67	0	Alnion	0.99931	2.01614e-216	9.82786e-10	0	0.000690339	0
222	2009	Alnion	65	91	55	19	0.486486	0.029703	-0.0588235	0.642105	-3.30248	0.876317	2.1447	0.865426	0.501036	24	2012	62	0	Alnion	0.98857	1.74403e-165	1.3533e-06	0	0.0114289	0
223	2009	Alnion	49	56	58	25	0.39759	-0.166102	-0.101695	0.6	2.18549	1.97555	3.96229	0.290007	0.957024	35	1871	76	0	Alnion	0.999723	3.56051e-280	1.36762e-12	0	0.000276682	0
224	2009	Alnion	48	54	56	23	0.417722	-0.166102	-0.126354	0.536232	2.18549	3.33359	3.4374	0	1	32	1851	48	0	Alnion	0.999377	2.1244e-130	5.66642e-06	0	0.000617305	0
225	2009	Alnion	42	49	52	22	0.405405	-0.163498	-0.101695	0.483871	1.57448	1.97555	3.74601	0.242536	0.970142	36	1853	57	0	Alnion	0.999947	7.53855e-157	9.32046e-09	0	5.2822e-05	0
226	2009	Alnion	51	57	57	22	0.443038	-0.168724	-0.105991	0.578947	1.12537	1.74238	4.45812	-0.114624	0.993409	28	1844	29	0	Alnion	0.985067	3.94497e-80	0.0103324	0	0.00460043	0
227	2009	Alnion	38	47	51	24	0.36	-0.168724	-0.101449	0.555556	1.12537	1.15795	4.68075	-0.169906	0.98546	31	1845	38	0	Alnion	0.998905	1.39951e-93	1.71768e-06	0	0.00109317	0
228	2009	Alnion	24	35	41	22	0.301587	-0.175627	-0.117647	0.516129	1.89077	2.31092	3.74386	-0.619644	0.784883	26	1835	24	0	Alnion	0.917162	5.08478e-41	0.000388307	0	0.0824497	0
229	2009	Alnion	65	68	67	22	0.505618	-0.152542	-0.116279	0.581395	3.18109	2.45843	2.01124	-0.847998	0.529999	20	1841	57	0	Alnion	0.715149	1.22003e-172	0.0702439	0	0.214607	0
230	2009	Alnion	63	67	63	20	0.518072	-0.0894309	-0.0351759	0.680851	0.795828	0.395884	1.97184	0.164399	0.986394	14	1846	48	0	Alnion	0.99952	4.63603e-156	0.000154231	0	0.000325551	0
231	2009	Alnion	57	71	50	28	0.282051	-0.157895	0.0851064	0.6	-0.400354	-3.26361	4.21579	-0.488603	0.872506	30	2098	0	0	Alnion	0.414044	2.01118e-63	4.46612e-10	0.000341705	0.32381	0.261804
232	2009	Alnion	60	72	58	30	0.318182	-0.145833	0.0736842	0.6	-0.438165	-3.47125	4.11176	-0.535052	0.844819	36	2085	10	0	Alnion	0.969939	8.2779e-49	5.14085e-11	1.6714e-111	0.0300606	8.83842e-225
233	2009	Alnion	49	58	47	27	0.27027	-0.145833	-0.0218978	0.6	-0.438165	-2.05822	4.21579	-0.360994	0.932568	34	2094	5	0	Alnion	0.94881	4.91702e-62	5.77175e-10	1.44508e-34	0.0511904	6.25892e-61
234	2009	Alnion	49	52	46	28	0.243243	-0.137255	0.0175439	0.569231	-1.77629	-2.27115	3.97273	-0.584305	0.811535	31	2079	14	0	Alnion	0.863222	6.31687e-49	2.69102e-09	9.43497e-203	0.136778	0
235	2009	Alnion	56	74	52	22	0.405405	-0.120235	0.0679612	0.541284	2.10163	-4.11754	-0.543725	0.913812	0.406138	21	1990	90	0	Alnion	0.909787	0	4.30067e-13	0	0.0902127	0
236	2009	Alnion	59	75	52	22	0.368421	-0.0607287	0.111111	0.486726	-2.20242	-4.10201	-1.68551	0.925547	0.378633	26	1971	43	0	Alnion	0.999673	4.08832e-65	2.199e-07	0	0.000326695	0
237	2009	Alnion	57	73	45	22	0.363636	-0.120235	0.0679612	0.6	2.10163	-4.11754	0.183956	0.871576	0.490261	21	1985	90	0	Alnion	0.978003	0	3.49546e-14	0	0.0219967	0
238	2009	Alnion	70	88	59	23	0.421687	-0.0864198	0.17037	0.6	-2.84638	-3.93759	0.183956	0.925547	0.378633	25	1967	43	0	Alnion	0.999976	3.22963e-84	7.88799e-08	0	2.35272e-05	0
239	2009	Alnion	63	82	56	23	0.417722	-0.0992908	0.0961538	0.60396	0.833473	-4.17757	1.00354	0.845489	0.533993	24	1972	62	0	Alnion	0.999753	8.62787e-169	1.75999e-09	0	0.000246623	0
240	2009	Alnion	48	62	48	22	0.371429	-0.137931	0.00869565	0.604167	1.27766	-3.3804	1.22456	0.8	0.6	22	1968	81	0	Alnion	0.995639	3.06017e-288	6.01911e-12	0	0.00436052	0
241	2009	Alnion	55	74	57	23	0.407407	-0.105455	0.145299	0.546392	-1.75126	-4.42534	0.26754	0.810679	0.58549	24	1950	43	0	Alnion	0.999911	1.58812e-78	2.0073e-07	0	8.92125e-05	0
242	2009	Alnion	66	83	55	22	0.410256	-0.141956	0.0588235	0.630435	1.86922	-4.76389	1.90078	0.805056	0.593199	26	1956	81	0	Alnion	0.998969	1.22466e-300	2.2155e-12	0	0.00103101	0
243	2009	Alnion	58	80	52	22	0.386667	-0.149606	0.0632911	0.525773	3.26559	-4.73315	0.562642	0.805056	0.593199	25	1937	52	0	Alnion	0.999625	8.2678e-117	1.79589e-08	0	0.000375078	0
244	2009	Alnion	81	104	71	23	0.510638	-0.151961	0.0769231	0.458333	3.61073	-4.51726	-0.161514	0.784883	0.619644	25	1927	38	0	Alnion	0.99622	2.63103e-66	2.06508e-05	0	0.00375965	0
245	2009	Alnion	44	51	43	25	0.30303	-0.148265	0.0416667	0.626374	2.19589	-4.10699	1.54815	0.780869	0.624695	27	1961	81	0	Alnion	0.999606	4.49143e-283	4.68436e-15	0	0.000394013	0
246	2009	Alnion	73	91	65	25	0.460674	-0.150685	0.140351	0.513514	1.39489	-4.38412	-0.760448	0.825307	0.564684	25	1941	62	0	Alnion	0.999413	1.10641e-161	1.93448e-09	0	0.000586737	0
247	2009	Alnion	42	50	46	25	0.333333	-0.154062	-0.0629921	0.586207	3.25856	1.14834	1.42007	0.894427	0.447214	32	2029	71	0	Alnion	0.999913	6.58409e-212	1.58426e-13	0	8.71921e-05	0
248	2009	Alnion	46	57	48	23	0.352113	-0.163324	-0.0683761	0.571429	2.98055	1.25773	1.62219	0.846233	0.532813	32	2015	86	0	Alnion	0.998585	5.1387428149864e-312	5.08731e-14	0	0.00141473	0
249	2009	Alnion	63	80	53	24	0.376623	-0.146067	0.142857	0.544554	2.79121	-4.4961	0.159021	0.861934	0.50702	22	1923	33	0	Alnion	0.999808	1.21991e-49	1.21385e-07	0	0.000191654	0
250	2009	Alnion	83	101	71	23	0.510638	-0.114983	0.12	0.409524	0.861428	-4.59885	-1.74101	0.863779	0.503871	15	1916	24	0	Alnion	0.972747	4.96932e-23	0.000291538	0	0.0269612	0
251	2009	Alnion	50	60	50	23	0.369863	-0.154062	-0.0909091	0.632653	3.25856	1.93079	1.06876	0.912509	0.409056	32	2022	81	0	Alnion	0.99983	6.18865e-282	3.16538e-13	0	0.000170243	0
252	2009	Alnion	84	106	71	23	0.510638	-0.1	-0.039548	0.632653	-0.114294	-0.212956	1.06876	0.887755	0.460317	31	2008	90	0	Alnion	0.965903	0	1.23916e-12	0	0.0340969	0
253	2009	Alnion	94	118	74	22	0.541667	-0.111888	0.0930233	0.457944	0.645831	-4.58252	-1.39714	0.871576	0.490261	20	1932	38	0	Alnion	0.982032	4.99956e-67	7.7954e-05	0	0.0178904	0
254	2009	Alnion	65	82	56	22	0.435897	-0.138028	0.123596	0.457944	2.19124	-4.7104	-1.39714	0.841179	0.540758	19	1920	29	0	Alnion	0.998335	6.67051e-39	1.70557e-05	0	0.00164771	0
255	2009	Alnion	49	56	46	22	0.352941	-0.130178	0.105882	0.463918	1.72383	-4.5998	-0.514808	0.871576	0.490261	20	1923	33	0	Alnion	0.999641	4.47939e-39	1.89243e-06	0	0.00035739	0
256	2009	Alnion	65	82	55	24	0.410256	-0.156757	-0.128205	0.591398	3.45047	4.63107	0.925357	0.844819	0.535052	35	2045	38	0	Alnion	0.999978	2.0375e-81	2.01736e-09	0	2.15223e-05	0
257	2009	Alnion	66	84	57	21	0.461538	-0.148936	-0.0818182	0.6	2.49097	1.51083	1.15639	0.920967	0.38964	30	2015	71	0	Alnion	0.999417	1.09366e-218	2.41729e-09	0	0.000583483	0
258	2009	Alnion	92	112	75	22	0.546392	-0.151335	-0.0862069	0.6	2.42403	1.37883	1.15639	0.936329	0.351123	27	2011	81	0	Alnion	0.949005	9.29798e-293	2.23336e-09	0	0.0509951	0
259	2009	Alnion	88	112	65	22	0.494253	-0.146974	-0.0862069	0.647059	2.72774	1.37883	0.930714	0.915315	0.402739	28	2023	71	0	Alnion	0.998506	3.84802e-237	3.89674e-10	0	0.00149446	0
260	2009	Alnion	53	75	53	23	0.413333	-0.167513	-0.117241	0.647059	3.70087	3.27671	0.930714	0.901002	0.433816	32	2035	48	0	Alnion	0.999991	2.26025e-114	6.9511e-10	0	9.2291e-06	0
261	2009	Alnion	88	116	66	23	0.483146	-0.160622	-0.120743	0.614679	3.82784	4.15282	-0.380358	0.980581	0.196116	28	2046	29	0	Alnion	0.997739	4.31642e-60	2.79971e-06	0	0.00225864	0
262	2009	Alnion	64	90	56	24	0.4	-0.07173	-0.147392	0.663866	5.88314	6.79279	-0.130159	0.994309	0.106533	29	2031	29	0	Alnion	0.999628	1.28977e-61	1.2167e-08	0	0.000371507	0
263	2009	Alnion	84	118	61	24	0.435294	-0.131403	-0.133663	0.52381	5.3909	5.9187	-0.368088	0.98387	0.178885	33	2017	29	0	Alnion	0.997437	9.32753e-48	9.89332e-09	0	0.00256344	0
264	2009	Alnion	53	74	52	23	0.386667	-0.0762712	-0.133929	0.677966	5.83314	6.86922	0.109108	0.990621	0.136637	30	2030	38	0	Alnion	0.999971	2.72507e-78	5.26339e-09	0	2.87588e-05	0
265	2009	Alnion	58	81	57	24	0.425	-0.17321	-0.134021	0.52381	4.78104	5.5919	-0.368088	0.981615	0.19087	37	2014	38	0	Alnion	0.999975	8.84331e-66	6.52064e-10	0	2.46354e-05	0
266	2009	Alnion	62	82	59	25	0.404762	-0.185714	-0.145038	0.677419	4.73106	5.97595	2.24162	0.707107	0.707107	36	2084	14	0	Alnion	0.999979	1.50393e-59	7.85979e-10	3.95102e-208	2.06916e-05	0
267	2009	Alnion	43	59	39	25	0.238095	-0.18	-0.152284	0.670103	4.32199	6.03139	2.06066	0.796691	0.604386	36	2099	38	0	Alnion	1	1.7434e-89	3.12859e-15	0	4.70315e-07	0
268	2009	Alnion	58	82	60	25	0.428571	-0.170507	-0.151365	0.632653	4.92979	6.1641	1.37841	0.792624	0.609711	34	2057	48	0	Alnion	0.999984	3.6377e-127	4.37716e-11	0	1.61098e-05	0
269	2009	Alnion	76	100	59	25	0.404762	-0.170507	-0.152455	0.66	4.92979	5.86576	1.33897	0.836048	0.548657	37	2073	52	0	Alnion	0.999997	2.44294e-149	2.49943e-13	0	2.63246e-06	0
270	2009	Alnion	76	98	56	27	0.349398	-0.181556	-0.162162	0.622222	3.30709	5.41577	2.27548	0.680451	0.732793	37	2100	57	0	Alnion	0.99998	3.47501e-175	2.06965e-15	0	1.97085e-05	0
271	2009	Alnion	52	71	55	30	0.27907	-0.183099	-0.149367	0.690476	4.74356	5.88424	2.63092	0.565528	0.824729	41	2107	52	0	Alnion	1	1.55779e-169	4.66624e-21	0	3.41346e-07	0
272	2009	Alnion	54	73	49	27	0.272727	-0.180593	-0.149171	0.670588	3.6542	5.27053	2.60024	0.780869	0.624695	41	2076	71	0	Alnion	1	2.03652e-247	5.08997e-21	0	4.66645e-07	0
273	2009	Alnion	65	82	49	29	0.25641	-0.185185	-0.143678	0.670886	3.8522	4.87993	3.27997	0.695022	0.718988	40	2058	86	0	Alnion	0.999952	0	1.99111e-24	0	4.81567e-05	0
274	2009	Alnion	50	67	49	31	0.225	-0.184615	-0.160656	0.690476	4.05053	4.10633	2.63092	0.447214	0.894427	40	2086	67	0	Alnion	0.999996	6.54242e-247	1.72948e-24	0	4.04114e-06	0
275	2009	Alnion	49	69	45	24	0.285714	-0.169811	-0.139466	0.670886	4.7136	4.67137	3.01145	0.604387	0.796691	36	2043	67	0	Alnion	0.999997	3.44804e-222	3.81988e-16	0	2.69438e-06	0
276	2009	Alnion	51	72	46	22	0.333333	-0.185012	-0.150838	0.662338	4.78039	5.18692	3.12014	0.691905	0.721988	34	2018	62	0	Alnion	0.999997	5.61563e-190	6.41734e-13	0	3.14129e-06	0
277	2009	Alnion	50	63	52	21	0.386667	-0.171356	-0.140065	0.670886	3.96563	3.94822	3.12768	0.844819	0.535052	35	2031	62	0	Alnion	0.999999	2.22031e-179	5.8268e-11	0	8.94182e-07	0
278	2009	Alnion	51	69	56	22	0.435897	-0.167816	-0.137124	0.622222	4.93329	3.44634	1.97459	0.866186	0.499722	31	2009	62	0	Alnion	0.999936	2.51797e-169	3.94376e-09	0	6.41294e-05	0
279	2009	Alnion	57	83	61	23	0.435294	-0.178744	-0.141956	0.627451	4.55491	4.08221	1.28226	0.780869	0.624695	28	1999	52	0	Alnion	0.999821	7.90298e-136	2.22135e-08	0	0.000179012	0
280	2009	Alnion	85	114	65	24	0.460674	-0.144144	-0.146597	0.584158	5.25093	5.63615	0.869074	0.727013	0.686624	26	1988	48	0	Alnion	0.99377	3.96463e-125	6.57011e-08	0	0.00623012	0
281	2009	Alnion	76	103	57	25	0.407407	-0.151927	-0.146597	0.584906	5.13972	5.63615	0.318837	0.768221	0.640184	25	1981	38	0	Alnion	0.994833	1.96218e-87	1.91341e-08	0	0.00516662	0
282	2009	Alnion	66	94	61	23	0.46988	-0.126386	-0.128205	0.648352	5.39086	3.67947	1.95149	0.752577	0.658505	32	2009	100	0	Alnion	0.891405	0	2.49239e-16	0	0.108595	0
283	2009	Alnion	50	68	43	22	0.30303	-0.146727	-0.147208	0.607477	5.18973	5.79696	0.432566	0.808736	0.588172	28	1984	52	0	Alnion	0.999909	1.73912e-132	1.30812e-10	0	9.08912e-05	0
284	2009	Alnion	84	115	64	23	0.488372	-0.128889	-0.152174	0.60396	5.43166	5.27755	1.11634	0.8	0.6	31	1986	76	0	Alnion	0.99354	1.14882e-265	8.55769e-12	0	0.00645952	0
285	2009	Alnion	55	76	52	23	0.386667	-0.136465	-0.152174	0.622642	5.23314	5.27755	0.647551	0.743294	0.668965	28	1978	67	0	Alnion	0.999532	3.34285e-212	4.56304e-11	0	0.000468309	0
286	2009	Alnion	58	79	48	23	0.333333	-0.181395	-0.138643	0.634615	4.85597	4.56734	0.831179	0.664364	0.747409	26	1960	48	0	Alnion	0.999827	2.35275e-127	1.23469e-09	0	0.000172953	0
287	2009	Alnion	97	125	73	24	0.520833	-0.165138	-0.138643	0.644444	4.90955	4.56734	2.00839	0.759257	0.650791	29	1969	71	0	Alnion	0.996259	8.79908e-251	5.27606e-11	0	0.00374051	0
288	2009	Alnion	24	29	38	13	0.490196	-0.173913	-0.037037	0.371429	-0.864088	0.0192607	5.97344	0.434749	0.900552	52	1762	57	0	Alnion	1	1.26371e-130	1.47745e-16	0	9.79099e-11	0
289	2009	Alnion	20	24	35	12	0.489362	-0.149254	-0.0404624	0.414634	1.51337	-0.0498386	5.71144	0.268799	0.963196	42	1751	86	0	Alnion	0.999964	8.84629e-307	3.13721e-14	0	3.60412e-05	0
290	2009	Alnion	26	29	36	20	0.285714	-0.135135	0.0508475	0.418182	1.20761	-2.69006	4.10333	0.386727	0.922194	34	1725	67	0	Alnion	0.999982	1.70613e-175	5.62976e-12	0	1.84485e-05	0
291	2009	Alnion	40	42	51	22	0.39726	-0.147287	-0.0454545	0.333333	1.17608	-0.188702	2.60976	0.344255	0.938876	33	1732	86	0	Alnion	0.996235	1.72386e-299	2.69238e-12	0	0.00376478	0
292	2009	Alnion	18	42	35	23	0.206897	-0.148718	-0.100977	0.542169	3.93464	3.63872	2.03532	0.613941	0.789352	24	1676	19	0	Alnion	0.991486	2.29951e-31	4.3571e-11	0	0.00851436	0
293	2009	Alnion	31	48	42	24	0.272727	-0.148718	-0.0859375	0.595506	3.93464	2.78924	1.74448	0.371391	0.928477	18	1668	29	0	Alnion	0.992679	1.81984e-66	7.11815e-09	0	0.00732118	0
294	2009	Alnion	43	53	43	21	0.34375	-0.120968	-0.0643777	0.462366	0.629469	0.958545	0.750114	0.447214	0.894427	28	1663	33	0	Alnion	0.998188	1.02923e-50	7.13227e-06	0	0.00180447	0
295	2009	Alnion	99	121	82	22	0.576923	-0.127148	-0.0861423	0.586207	1.83742	2.59172	1.79421	0.21693	0.976187	21	1659	48	0	Alnion	0.780519	2.43645e-141	0.00224961	0	0.217232	0
296	2009	Alnion	46	57	49	21	0.4	0.0967742	0.317073	0.589041	-5.11612	-4.02146	3.57377	-0.996815	-0.0797454	27	1850	10	0	Alnion	0.725161	2.98381e-21	0.2678	1.0184e-109	0.00703975	2.37126e-223
297	2009	Alnion	42	61	49	22	0.380282	-0.146667	-0.0439024	0.604938	3.37756	0.111373	2.744	0.795432	0.606043	28	1987	52	10	Alnion	0.999911	3.80689e-128	5.32403e-09	0	8.88246e-05	0
298	2009	Alnion	106	134	83	24	0.551402	-0.136905	-0.0970464	0.483871	2.55359	1.58826	3.40055	0.689655	0.724138	31	1967	57	0	Alnion	0.974429	1.01524e-153	6.55045e-08	0	0.0255713	0
299	2009	Alnion	48	60	50	26	0.315789	-0.146497	-0.0887574	0.619048	2.12553	-0.818168	4.15432	0.707107	0.707107	27	1948	57	5	Alnion	0.999608	4.27669e-157	1.05452e-11	0	0.000392331	0
300	2009	Alnion	51	68	51	23	0.378378	-0.144444	-0.0588235	0.576471	3.11937	0.509926	2.13598	0.816025	0.578017	30	1978	52	24	Alnion	0.999816	2.20915e-125	1.25662e-09	0	0.00018383	0
301	2009	Alnion	95	118	81	27	0.5	-0.143617	-0.0331754	0.580247	3.49326	0.732681	2.698	0.693109	0.720833	36	1920	29	0	Alnion	0.999362	3.60701e-66	5.61438e-09	0	0.00063804	0
302	2009	Alnion	55	75	57	24	0.407407	-0.14433	-0.0465116	0.654321	3.65569	-1.31971	2.90823	0.722642	0.691223	32	1944	48	10	Alnion	0.999982	7.92706e-129	3.56714e-10	0	1.7809e-05	0
303	2009	Alnion	95	123	76	26	0.490196	-0.148515	-0.0846154	0.580247	3.96201	2.10048	2.698	0.721387	0.692532	34	1935	43	0	Alnion	0.999185	8.59104e-106	1.59861e-09	0	0.000814856	0
304	2009	Alnion	51	71	46	25	0.295775	-0.150617	0.00534759	0.62	3.99359	-1.08232	1.16255	0.879292	0.476283	29	1917	5	24	Alnion	0.99317	4.69809e-14	2.67776e-09	1.64373e-35	0.00683036	5.83944e-64
305	2009	Alnion	74	98	58	23	0.432099	-0.142169	0.0708661	0.621053	3.99215	-3.2216	1.52813	0.913812	0.406138	31	1929	10	43	Alnion	0.999402	1.95957e-13	2.02601e-08	2.59574e-112	0.000597688	1.37965e-234
306	2009	Alnion	63	86	57	25	0.390244	-0.139241	0.102941	0.62	3.7577	-2.82372	1.16255	0.877896	0.478852	27	1905	0	10	Alnion	0.795313	8.71286e-20	4.72262e-07	8.94126e-05	0.0120719	0.192525
307	2009	Alnion	92	123	73	24	0.505155	-0.120219	0.140496	0.615385	2.77204	-3.64133	0.77355	0.880471	0.4741	31	1923	5	38	Alnion	0.996836	1.08521e-18	1.0514e-07	3.33551e-36	0.00316352	1.19391e-66
308	2009	Alnion	52	72	65	19	0.547619	-0.109489	0.0689655	0.638095	0.474472	-3.24979	1.36837	0.874157	0.485643	32	1937	5	52	Alnion	0.999472	0.000200824	2.04376e-06	1.08698e-34	0.000325312	3.04109e-71
309	2009	Alnion	66	94	60	24	0.428571	-0.145585	0.0814815	0.62	4.31718	-3.75255	1.16255	0.872506	0.488603	29	1899	0	19	Alnion	0.967648	5.01725e-24	1.10947e-06	8.32905e-06	0.0156848	0.0166576
310	2009	Alnion	37	39	42	20	0.354839	-0.164835	-0.146953	0.434783	1.73377	3.52445	5.1492	-0.212429	0.977176	25	2066	0	57	Pasture	0.470124	8.56731e-21	4.7577e-06	0.000705927	0.529166	7.1244e-14
311	2009	Alnion	36	38	40	19	0.355932	-0.164835	-0.146953	0.527273	1.73377	3.52445	4.12823	-0.141421	0.98995	29	2053	0	57	Alnion	0.908885	4.9649e-38	9.65957e-07	4.00748e-06	0.0911103	7.84389e-14
312	2009	Alnion	51	55	49	19	0.441176	-0.171504	-0.120567	0.373134	3.68445	3.42038	2.64222	-0.173785	0.984784	19	2022	0	0	Rhododendron	0.00264223	3.33e-31	0.0183963	0.153161	0.043812	0.781989
313	2009	Alnion	64	76	64	19	0.542169	-0.155172	-0.133803	0.48	2.85035	3.21689	4.61245	-0.132163	0.991228	17	2014	0	0	Mixed shrubs	0.000216322	8.52019e-44	0.147018	0.448602	0.0298084	0.374356
314	2009	Alnion	36	43	47	23	0.305556	-0.149425	-0.136564	0.490196	1.30624	2.39593	5.02613	-0.33282	0.94299	36	2086	0	0	Rhododendron	0.238415	3.27481e-40	1.19155e-06	2.06119e-06	0.019641	0.741941
315	2009	Alnion	35	40	42	25	0.253731	-0.152318	-0.143813	0.483871	2.07092	3.9821	4.0028	-0.6	0.8	26	2059	0	0	Pasture	0.0172917	9.30846e-30	1.03217e-06	0.0238594	0.603822	0.355025
316	2009	Alnion	61	88	52	21	0.424658	-0.123894	-0.0927835	0.669565	5.21762	2.25477	0.114233	0.993409	0.114624	27	1941	33	0	Alnion	0.989485	3.10655e-75	2.83499e-06	0	0.0105121	0
317	2009	Alnion	97	129	73	24	0.505155	-0.111597	-0.0745098	0.633333	5.36598	1.37039	-0.32307	0.990621	0.136637	30	1926	33	0	Alnion	0.999678	4.88306e-76	1.311e-08	0	0.000321491	0
318	2009	Alnion	89	121	70	23	0.505376	-0.133929	-0.0896552	0.633333	5.11914	2.79683	-0.32307	0.980581	0.196116	32	1923	43	0	Alnion	0.999951	4.07227e-99	4.88359e-09	0	4.87383e-05	0
319	2009	Alnion	61	80	48	22	0.371429	-0.111597	-0.0724638	0.644068	5.46823	2.14672	-0.0476302	0.948683	0.316228	27	1893	10	0	Alnion	0.999342	6.77438e-33	2.92639e-07	9.48164e-110	0.000657649	9.35934e-227
320	2009	Alnion	75	102	61	24	0.435294	-0.118943	-0.0218341	0.637931	5.25662	-0.0646906	0.142764	0.972387	0.233373	27	1879	0	0	Alnion	0.821105	2.29806e-29	8.03107e-07	0.00118698	0.0220499	0.155657
321	2009	Alnion	48	68	42	21	0.333333	-0.131403	0.00578035	0.533333	4.49661	-1.86206	-0.991659	0.977176	0.21243	25	1857	0	0	Alnion	0.972453	6.83943e-05	1.56545e-06	0.000608431	0.0171369	0.00973139
322	2009	Alnion	68	91	56	23	0.417722	-0.0854701	0.0206186	0.622951	5.64342	-1.76505	-0.200955	0.987441	0.15799	27	1876	0	0	Alnion	0.90703	1.00263e-20	3.47764e-06	0.000869018	0.0155218	0.0765762
323	2009	Alnion	50	68	43	21	0.34375	-0.0808511	-0.0265487	0.65	5.62423	-0.611281	-0.401026	0.975133	0.221621	24	1864	0	0	Alnion	0.923998	5.13344e-19	1.86882e-06	0.000156681	0.00646443	0.0693794
324	2009	Alnion	90	108	72	25	0.5	-0.0625	0.428571	0.245283	-4.11476	-4.32852	-2.81827	-0.371391	-0.928477	6	2007	0	0	Alnion	0.839679	3.74142e-31	6.89046e-08	9.39055e-13	0.000377413	0.159944
325	2009	Alnion	103	120	75	25	0.5	0.0909091	0.414286	0.245283	-6.49232	-4.19911	-2.81827	-0.447213	-0.894427	5	2008	0	0	Alnion	0.767519	1.19554e-34	7.92747e-07	5.84295e-11	0.0296832	0.202797
326	2009	Alnion	99	117	68	26	0.446809	0.0909091	0.362963	0.384615	-6.49232	-4.36553	-2.80424	-0.371391	-0.928477	5	2008	0	0	Pasture	0.218679	3.39722e-50	2.14035e-06	6.20248e-10	0.777796	0.00352299
327	2009	Alnion	109	128	96	27	0.57377	-0.112195	0.278196	0.269565	-0.84684	-4.84296	-4.60505	0.707107	-0.707107	8	2048	0	5	Alnion	0.875953	7.38893e-24	1.13466e-07	1.62728e-10	0.0923234	0.0317232
328	2009	Alnion	105	128	85	26	0.531532	-0.112195	0.220588	0.417476	-0.84684	-4.97409	-2.29694	0.768221	-0.640184	9	2043	0	14	Pasture	0.132998	2.18541e-32	4.8344e-06	4.20907e-08	0.866548	0.000448694
329	2009	Alnion	101	115	73	24	0.489796	-0.148036	0.136364	0.269565	2.80474	-4.32499	-4.60505	1	-4.37114e-08	3	2050	0	19	Alnion	0.958251	1.83622e-14	1.86772e-09	3.45996e-09	0.0417069	4.23366e-05
330	2009	Alnion	97	106	68	22	0.462366	-0.112195	0.136364	0.417476	-0.84684	-4.32499	-2.29694	0.989949	0.141421	8	2048	0	33	Alnion	0.753743	2.15371e-18	6.0106e-06	1.08695e-06	0.24625	1.93367e-07
331	2009	Alnion	68	76	62	18	0.55	-0.126582	0.101266	0.623932	2.11698	-3.02124	-0.329212	0.854199	-0.519947	29	1967	0	0	Alnion	0.669296	4.4712e-24	0.262066	0.000144206	0.00249416	0.0659998
332	2009	Alnion	49	52	54	19	0.479452	-0.130159	0.0526316	0.609195	1.82144	-2.2387	1.67492	0.995495	-0.0948088	23	1958	0	0	Alnion	0.638554	4.3484e-16	0.0381908	0.00520444	0.00241005	0.315641
333	2009	Alnion	26	38	37	16	0.396226	-0.0175439	0.0434783	0.4	-5.56855	-4.02447	6.18032	-0.857493	0.514495	36	1819	43	57	Alnion	0.998785	3.2553e-55	2.16626e-09	0	0.00121511	0
334	2009	Alnion	4	6	13	12	0.04	0.133333	0.137931	0.463415	-6.01988	-4.11357	5.64915	-0.986394	0.164399	40	1815	38	52	Alnion	0.995908	1.50155e-24	9.42602e-17	0	0.00409161	0
335	2009	Juniperion	73	91	68	22	0.511111	-0.166667	0.12069	0.494253	2.35744	-3.58373	1.06339	-0.913812	-0.406138	21	2226	0	0	Juniperion	0.00106154	5.44235e-37	0.543807	0.0206399	0.425191	0.00930071
336	2009	Juniperion	67	82	64	22	0.488372	-0.15727	0.147541	0.5	2.03322	-3.89354	0.842367	-0.924678	-0.38075	21	2235	0	0	Juniperion	0.00290538	6.31453e-34	0.648202	0.0128113	0.307288	0.0287932
337	2009	Juniperion	82	99	69	20	0.568182	0.102941	0.193277	0.468085	-6.36675	-4.07841	0.676913	-0.691905	-0.721988	34	2281	0	0	Juniperion	0.00300885	7.4595e-31	0.83062	1.17517e-05	0.165143	0.00121687
338	2009	Juniperion	74	89	74	19	0.591398	0.0533333	0.138211	0.452632	-5.58684	-4.05851	0.205033	-0.548026	-0.836461	35	2291	0	0	Juniperion	0.0011992	8.38639e-32	0.957669	4.90288e-07	0.040942	0.000188911
339	2009	Juniperion	56	59	57	22	0.461538	0.084507	0.206897	0.452632	-6.24996	-3.9798	-0.00360113	-0.866186	-0.499722	31	2291	0	0	Juniperion	0.00999249	2.55092e-16	0.868428	2.82732e-05	0.100583	0.0209684
340	2009	Juniperion	83	99	72	21	0.548387	0.084507	0.170732	0.452632	-6.24996	-4.00177	-0.00360113	-0.792624	-0.609711	34	2305	0	0	Juniperion	0.0031074	2.84651e-25	0.72857	5.20455e-06	0.266974	0.00134409
341	2009	Juniperion	78	93	72	22	0.548387	-0.0731707	0.142857	0.45098	-3.43876	-4.00888	-0.817995	-0.907009	-0.421111	32	2312	0	0	Juniperion	0.0224211	6.0984e-24	0.593206	7.08625e-05	0.365916	0.0183856
342	2009	Juniperion	58	66	53	17	0.514286	0	0.240741	0.468085	-3.32233	-4.16913	0.36875	-0.94299	-0.33282	20	2226	0	0	Juniperion	0.000238813	1.56361e-15	0.951472	0.000211452	0.00313357	0.0449443
343	2009	Juniperion	54	64	53	17	0.514286	0.0666667	0.283019	0.516484	-4.05173	-4.03946	1.09777	-0.874157	-0.485643	22	2239	0	0	Juniperion	0.000134648	1.55189e-18	0.954701	1.66704e-05	0.000711446	0.0444362
344	2009	Juniperion	61	73	61	17	0.564103	0.138686	0.247863	0.533333	-5.37423	-3.87929	1.29329	-0.731055	-0.682318	23	2246	0	0	Juniperion	1.98087e-06	1.18096e-29	0.999219	6.06123e-05	0.000486685	0.000232035
345	2009	Juniperion	64	74	57	17	0.540541	0.125926	0.238938	0.533333	-5.49022	-3.82749	1.29329	-0.752577	-0.658504	23	2255	0	0	Juniperion	5.2391e-06	1.67259e-30	0.998684	3.68067e-05	0.000947738	0.000325995
346	2009	Juniperion	51	60	47	20	0.446154	0.101449	0.247863	0.533333	-5.16649	-3.87929	1.29329	-0.874157	-0.485643	23	2253	0	0	Juniperion	0.00121104	5.85915e-16	0.960121	3.33708e-05	0.0186907	0.0199439
347	2009	Juniperion	77	90	62	19	0.530864	0.026178	0.136986	0.533333	-3.03332	-3.35211	1.65027	-0.707107	-0.707107	16	2292	0	0	Juniperion	5.52038e-05	3.67339e-43	0.917158	0.000170419	0.0825755	4.057e-05
348	2009	Juniperion	109	125	78	19	0.625	0.0514286	0.216	0.533333	-4.50796	-4.06604	1.65027	-0.732794	-0.680451	21	2299	0	0	Juniperion	5.09466e-05	2.71525e-47	0.940833	0.00393102	0.0550535	0.000131188
349	2009	Juniperion	52	58	58	20	0.506494	-0.0593607	0.210526	0.56701	-2.62676	-3.96333	0.839627	-0.870563	-0.492057	27	2290	0	0	Juniperion	0.00272111	1.90352e-27	0.964394	5.37124e-06	0.00132422	0.0315556
350	2009	Juniperion	105	125	82	21	0.592233	-0.121413	0.174194	0.596491	4.09726	-3.58073	-0.109275	-8.74228e-08	-1	19	1911	0	0	Juniperion	0.000631529	7.37806e-72	0.535756	2.68368e-05	0.463584	9.94773e-07
351	2009	Juniperion	109	127	85	22	0.588785	-0.121212	0.0939227	0.596491	3.31148	-3.63728	-0.109275	0.184289	-0.982872	17	1919	0	0	Pasture	8.96014e-05	1.50222e-75	0.0971322	2.21059e-05	0.902756	5.53246e-08
352	2009	Juniperion	93	118	73	16	0.640449	0.0168067	0.244444	0.577236	-1.23377	-3.96322	-0.757811	-0.049938	-0.998752	22	1965	0	0	Juniperion	3.88726e-05	2.65374e-63	0.713075	0.00365813	0.283226	1.98527e-06
353	2009	Juniperion	105	126	80	21	0.584158	-0.134328	0.119048	0.577236	0.758486	-3.41955	-0.757811	0.0475653	-0.998868	23	1986	0	0	Pasture	2.22145e-05	4.43932e-71	0.21928	0.000218542	0.780479	1.5818e-08
354	2009	Juniperion	81	97	63	17	0.575	0.104294	0.00571429	0.468085	-4.63879	-1.85485	0.151046	-0.419059	-0.907959	15	2205	0	0	Juniperion	1.06986e-07	7.30333e-38	0.84763	0.0106693	0.1417	4.33185e-07
355	2009	Juniperion	62	73	59	15	0.594595	-0.11509	0.24031	0.425743	3.09982	-3.55718	-1.0565	-0.316228	-0.948683	20	2216	0	0	Juniperion	3.90662e-05	3.40555e-19	0.998303	0.000246751	0.000498505	0.000913106
356	2009	Juniperion	107	122	77	16	0.673913	-0.13242	0.275591	0.46	3.43281	-3.93922	-0.726877	-0.254493	-0.967075	22	2213	0	0	Juniperion	0.000172843	2.31638e-38	0.987197	0.00889864	0.00313312	0.00059824
357	2009	Juniperion	103	120	75	18	0.612903	0	0.256198	0.333333	-2.39329	-3.97225	-4.95812	-0.378633	-0.925547	25	2258	0	0	Juniperion	0.00145821	8.08976e-18	0.941589	0.00346872	0.0508189	0.00266502
358	2009	Juniperion	111	126	85	20	0.603774	-0.139466	0.252174	0.484536	0.515018	-4.15843	-0.207668	-0.287348	-0.957826	23	2269	0	0	Juniperion	0.00855043	4.39889e-63	0.843274	1.45656e-06	0.145105	0.00306846
359	2009	Juniperion	78	87	72	20	0.565217	-0.0965251	0.107438	0.367347	-0.795997	-3.85145	-2.41631	-0.384615	-0.923077	14	2270	0	0	Juniperion	7.47843e-05	3.15483e-27	0.94631	9.78337e-05	0.0535054	1.17983e-05
360	2009	Juniperion	64	66	64	21	0.505882	-0.0810811	0.149606	0.314286	-1.90609	-3.41711	-3.40478	-0.514496	-0.857493	13	2267	0	0	Juniperion	0.00300062	2.73164e-19	0.697558	8.39363e-05	0.298292	0.00106526
361	2009	Juniperion	74	89	65	14	0.64557	0.251908	0.417476	0.553191	-5.10012	-3.89087	1.31466	-0.624695	-0.780869	15	2195	0	0	Juniperion	6.87176e-07	3.89764e-39	0.959895	6.38247e-05	6.29693e-05	0.0399776
362	2009	Juniperion	70	82	65	20	0.529412	0.28972	0.333333	0.37037	-7.65555	-4.3865	-2.76422	-0.22486	-0.974391	15	1986	0	0	Juniperion	5.57789e-07	2.07209e-26	0.994218	5.02903e-05	0.00572985	1.18121e-06
363	2009	Juniperion	68	83	65	20	0.529412	0.28972	0.271028	0.536842	-7.65555	-4.52131	0.0350334	-0.514496	-0.857493	19	1992	0	5	Juniperion	3.71817e-09	6.2713e-37	0.999204	3.47983e-06	0.000792046	2.63022e-08
364	2009	Juniperion	76	100	65	21	0.511628	0.0967742	0.317073	0.589041	-5.11612	-4.02146	3.7301	-0.999056	-0.0434367	25	1853	10	10	Juniperion	0.0929677	2.74078e-30	0.885285	3.56301e-110	0.0217473	1.43059e-224
365	2009	Juniperion	70	91	63	19	0.536585	0.285714	0.287129	0.569892	-6.65392	-4.08586	1.6386	-0.540758	-0.841178	18	1941	0	0	Juniperion	1.58143e-08	1.56158e-40	0.997241	5.25317e-05	0.00270665	1.40681e-07
366	2009	Juniperion	72	84	63	18	0.555556	-0.134328	0.240741	0.505618	1.37246	-4.22121	0.986349	-0.73994	-0.672673	17	2201	0	0	Juniperion	0.000190698	7.29338e-32	0.997726	8.72816e-06	0.00135037	0.000723888
367	2009	Juniperion	60	74	61	19	0.544304	-0.127273	0.214953	0.419355	2.01121	-4.46368	0.400906	-0.8	-0.6	16	2205	0	0	Juniperion	0.000834011	1.19815e-17	0.979681	0.000341077	0.0170118	0.00213163
368	2009	Juniperion	65	73	64	18	0.560976	-0.172932	0.136364	0.456522	3.67481	-3.2025	0.449005	-0.832051	-0.5547	16	2226	0	0	Juniperion	2.42064e-05	2.57618e-34	0.994381	0.000342678	0.00519935	5.31586e-05
369	2009	Juniperion	69	73	63	18	0.555556	-0.15625	0.165354	0.456522	3.31924	-3.43214	0.449005	-0.832051	-0.5547	17	2231	0	0	Juniperion	2.70666e-05	3.12042e-36	0.997041	0.000146877	0.00272775	5.71265e-05
370	2009	Juniperion	69	81	61	20	0.544304	-0.15544	0.138686	0.434783	3.25053	-3.04993	0.234582	-0.880471	-0.4741	17	2224	0	0	Juniperion	0.000499997	5.2463e-29	0.855268	0.00830497	0.135579	0.000347921
371	2009	Juniperion	67	81	65	17	0.547619	-0.160221	0.140496	0.465116	2.28008	-3.45888	1.26377	-0.734803	-0.67828	20	2220	0	5	Juniperion	9.95953e-06	1.53848e-31	0.997345	8.54003e-06	0.0026137	2.28971e-05
372	2009	Juniperion	84	102	73	18	0.604396	-0.125	0.0547945	0.5	1.68932	-2.75847	1.52891	-0.916157	-0.400819	19	2219	0	14	Juniperion	3.43582e-06	7.9499e-36	0.960855	9.18828e-05	0.0390448	5.03076e-06
373	2009	Juniperion	82	101	69	18	0.586207	-0.122449	0.15	0.447368	1.62622	-2.8992	1.95902	-0.992278	-0.124035	17	2248	0	0	Juniperion	0.000275952	3.03701e-29	0.721147	0.0975475	0.176925	0.00410461
374	2009	Juniperion	72	89	64	19	0.560976	-0.136905	0.145038	0.475	2.48965	-2.55939	1.70024	-1	1.19249e-08	16	2242	0	0	Juniperion	0.000452872	7.11798e-30	0.703899	0.0714529	0.220237	0.0039583
375	2009	Juniperion	68	82	65	18	0.566265	-0.136905	0.0229885	0.5	2.48965	-1.17858	1.58556	-0.980581	-0.196116	21	2242	0	0	Juniperion	1.08285e-05	7.28237e-33	0.950837	0.0179961	0.0308903	0.000265608
376	2009	Juniperion	75	90	62	18	0.55	-0.168646	-0.138264	0.40625	4.45814	4.05061	2.42222	-0.664364	0.747409	14	2138	0	14	Pasture	9.40181e-05	1.44802e-33	0.420905	0.039397	0.46096	0.0786443
377	2009	Juniperion	49	57	46	20	0.393939	-0.12069	-0.04	0.5625	0.518773	-2.63829	3.55582	-0.861934	0.50702	22	1979	14	0	Juniperion	0.0629402	5.5419e-36	0.659488	9.82842e-201	0.277572	0
378	2009	Juniperion	30	34	39	19	0.344828	-0.152941	-0.0734463	0.548387	1.02555	-0.224196	3.79769	-0.806405	0.591364	21	1972	29	0	Alnion	0.632912	6.82493e-49	0.249582	0	0.117507	0
379	2009	Juniperion	70	95	56	16	0.555556	-0.0597015	0.20339	0.392157	-0.0322396	-4.07363	-1.01164	0.388057	-0.921635	22	1986	0	5	Juniperion	0.0253425	2.0141e-10	0.651303	0.0105463	0.302957	0.00985124
380	2009	Juniperion	88	108	67	17	0.595238	-0.0597015	0.271186	0.252033	-0.0322396	-3.68863	-4.19766	-0.178885	-0.98387	24	1985	0	0	Juniperion	0.103904	2.14606e-07	0.533665	0.0376091	0.133754	0.191068
381	2009	Juniperion	49	63	57	15	0.583333	-0.0848708	0.158879	0.462366	0.42759	-3.91162	0.199392	0.50702	-0.861934	22	2001	0	10	Juniperion	0.000370452	0.000212059	0.993641	0.00103257	0.00343664	0.00130717
382	2009	Juniperion	72	92	56	15	0.555556	-0.0853659	0.158879	0.462366	1.29792	-3.91162	0.199392	-0.345705	-0.938343	22	2002	0	0	Juniperion	4.62222e-05	6.32061e-23	0.980928	0.000666726	0.0180403	0.000318762
383	2009	Juniperion	63	88	60	17	0.558442	-0.0963855	0.133758	0.412844	1.62093	-2.29119	-2.17887	0.0356915	-0.999363	28	2063	0	0	Juniperion	0.00805176	4.02815e-17	0.876176	0.00127242	0.113488	0.00101176
384	2009	Juniperion	78	101	60	16	0.578947	0.0222222	0.260504	0.533333	-1.27465	-3.55409	1.14423	0.526354	-0.850265	26	2110	0	0	Juniperion	0.0996966	3.7891e-21	0.774124	0.00235673	0.0330308	0.0907923
385	2009	Juniperion	99	114	87	23	0.581818	-0.133929	-0.0466321	0.474576	4.7511	-1.05272	-1.67054	0.997054	0.0766968	14	1993	0	0	Pasture	0.061586	1.07757e-23	0.00530293	0.00907539	0.897211	0.0268244
386	2009	Juniperion	39	43	46	19	0.508197	-0.144186	0.0434783	0.571429	0.0071815	-3.55966	3.45851	-0.999056	0.0434372	25	2116	0	38	Juniperion	0.0186549	6.44344e-12	0.865427	1.84249e-05	0.115899	1.16095e-06
387	2009	Juniperion	58	70	61	22	0.487805	-0.159533	-0.127119	0.456522	1.13306	2.33573	0.0916747	-0.8	0.6	22	2263	0	0	Rhododendron	0.00200167	3.30652e-35	0.0812936	0.0947071	0.283997	0.538001
388	2009	Mixed shrubs	83	99	72	20	0.548387	-0.151685	-0.112	0.287129	2.80124	1.03428	-2.72848	-0.943858	0.33035	22	2254	0	0	Mixed shrubs	0.000568459	7.53049e-19	0.0375531	0.409975	0.258779	0.293124
389	2009	Mixed shrubs	71	83	60	21	0.5	-0.124601	-0.112	0.365854	2.07103	1.03428	-0.185895	-0.984784	-0.173785	19	2248	0	0	Pasture	6.77518e-05	1.31718e-15	0.200639	0.238211	0.543031	0.0180516
390	2009	Mixed shrubs	39	41	42	17	0.423729	-0.104478	-0.0198676	0.481481	-0.655339	-0.983106	4.34003	-0.759257	0.650791	29	2196	0	95	Mixed shrubs	0.00882327	0.00106453	1.49271e-16	0.989859	0.00025332	1.90668e-42
391	2009	Mixed shrubs	41	42	49	16	0.507692	-0.0802139	0.00854701	0.481481	-1.31983	-2.03457	4.34003	-0.687744	0.725953	28	2185	0	90	Mixed shrubs	0.000266634	0.00256668	1.84593e-14	0.997125	4.12807e-05	1.8641e-38
392	2009	Mixed shrubs	98	121	67	17	0.595238	-0.0508475	0.19084	0.53271	0.882244	-3.24747	-0.590861	0.686623	-0.727013	26	2106	0	0	Juniperion	0.271446	8.31185e-25	0.373126	0.129655	0.194914	0.0308596
393	2009	Pasture	91	110	72	20	0.565217	-0.117647	-0.0792079	0.5	2.55148	-0.523254	1.82206	0.5547	0.83205	4	2015	0	0	Pasture	0.021679	1.51304e-46	0.000320435	0.000355222	0.934403	0.0432425
394	2009	Pasture	128	154	121	23	0.680556	-0.1067	-0.0456432	0.479675	3.73483	1.32079	-2.71202	0.970142	0.242536	18	2024	0	0	Pasture	0.0109551	1.17989e-31	0.00486742	7.65339e-11	0.979794	0.00438333
395	2009	Pasture	96	120	70	23	0.505376	-0.1067	-0.0152284	0.569231	3.73483	-0.882619	3.61125	0.970142	0.242536	10	2018	0	0	Pasture	0.36259	4.78564e-49	2.64664e-06	0.00261011	0.630029	0.00476837
396	2009	Pasture	105	137	75	21	0.5625	-0.114035	-0.126437	0.5	5.10923	6.45758	-0.357894	0.992278	0.124035	9	1980	0	0	Pasture	0.0498593	1.92676e-44	3.98728e-06	0.00901182	0.937783	0.00334158
397	2009	Pasture	91	125	61	21	0.487805	-0.176744	-0.0779661	0.553719	4.5665	2.53483	-1.34018	0.83205	-0.5547	8	1992	0	0	Pasture	0.0842869	1.39868e-53	5.06937e-06	2.10366e-05	0.915651	3.63848e-05
398	2009	Pasture	77	71	66	25	0.450549	-0.173653	-0.131498	0.413333	2.9274	4.51145	1.2824	0.129339	0.9916	25	1817	19	0	Alnion	0.77673	3.71392e-56	0.0157278	0	0.207542	0
399	2009	Pasture	87	85	69	26	0.452632	-0.175141	-0.13245	0.466667	3.37185	3.90918	0.673065	0.0948091	0.995495	23	1806	5	0	Pasture	0.0699726	1.19904e-63	0.00105797	1.2669e-29	0.928969	2.0713e-59
400	2009	Pasture	72	68	62	26	0.409091	-0.164912	-0.128028	0.470588	2.05925	3.58775	3.03241	-0.65493	0.755689	21	1820	5	0	Pasture	0.00495534	1.6894e-58	0.00131457	6.86411e-30	0.99373	7.08359e-60
401	2009	Pasture	83	80	67	28	0.410526	-0.174603	-0.121107	0.506849	1.3653	3.57173	2.37563	-0.707107	0.707107	19	1813	0	0	Pasture	0.000262006	9.63113e-70	5.76126e-06	0.0269625	0.705926	0.266844
402	2009	Pasture	76	95	70	25	0.458333	-0.149847	0.135593	0.468085	2.36204	-4.06334	0.243303	-0.998618	-0.052559	20	2211	0	0	Pasture	0.00152762	3.55444e-38	0.00133079	0.0150986	0.939079	0.042964
403	2009	Pasture	73	94	68	25	0.446809	-0.112903	0.165049	0.468085	0.356637	-4.77534	0.243303	-0.998274	-0.0587221	19	2212	0	0	Pasture	0.00210723	2.50549e-32	0.000814548	0.0106375	0.92174	0.0647004
404	2009	Pasture	71	91	61	26	0.402299	-0.160256	0.145299	0.54	2.15475	-3.98362	0.460505	-0.998053	0.0623784	18	2174	0	0	Pasture	0.00438911	1.09783e-44	2.63552e-05	0.00872285	0.92372	0.0631412
405	2009	Pasture	83	104	68	26	0.446809	-0.160256	0.155172	0.525	2.15475	-4.34995	1.65861	-1	1.19249e-08	18	2174	0	5	Pasture	0.00169759	4.71904e-45	0.000126252	0.00130153	0.954961	0.0419133
406	2009	Pasture	68	81	65	26	0.428571	-0.0510204	0.135135	0.44086	-2.27142	-3.93486	0.411769	-0.974859	-0.222825	35	2118	0	5	Pasture	0.11223	3.33938e-16	0.000266254	4.33582e-07	0.695447	0.192057
407	2009	Pasture	99	122	85	26	0.531532	-0.0497238	0.0940171	0.446809	-3.162	-3.84265	0.302355	-0.942428	-0.33441	33	2136	0	0	Pasture	0.00333271	1.39114e-31	0.000245414	7.21971e-07	0.985959	0.0104617
408	2009	Pasture	76	97	73	24	0.505155	0.088	0.196078	0.475	-4.78618	-4.19411	1.80817	-1	1.19249e-08	27	2049	0	0	Pasture	0.00121524	3.26719e-29	0.0159876	0.00570973	0.835591	0.141497
409	2009	Pasture	70	84	64	25	0.438202	-0.0777202	0.16	0.493333	-1.96314	-4.23943	2.26411	-1	1.19249e-08	27	2049	0	0	Pasture	0.0187357	1.46704e-22	0.0048289	0.00226577	0.511474	0.462696
410	2009	Pasture	74	94	64	27	0.406593	0	0.166667	0.459459	-5.10927	-4.16023	2.13376	-1	1.19249e-08	31	2077	0	0	Pasture	0.0164916	3.04046e-26	2.02032e-06	8.24049e-05	0.868855	0.114569
411	2009	Pasture	70	88	59	22	0.45679	-0.101563	0.0533333	0.384615	-1.47085	-3.31718	-1.85462	-0.503871	-0.863779	16	2357	0	0	Pasture	0.000647223	1.38848e-36	0.00733341	0.000103885	0.991912	3.26788e-06
412	2009	Pasture	98	121	73	22	0.536842	-0.130435	-0.0553191	0.384615	0.952759	0.0855371	-1.85462	-0.540758	-0.841178	18	2354	0	0	Pasture	4.29914e-05	1.00426e-50	0.00432285	0.000543193	0.99509	1.26261e-06
413	2009	Pasture	100	119	75	22	0.546392	-0.151862	-0.0666667	0.417476	1.66055	0.249893	-1.70171	-0.524098	-0.851658	17	2361	0	0	Pasture	3.86497e-05	1.87747e-54	0.0279736	0.000359023	0.971627	1.54461e-06
414	2009	Pasture	69	79	61	24	0.435294	-0.16185	0.0113636	0.392157	0.783136	-2.47956	-1.90417	-0.832051	-0.5547	21	2318	0	0	Pasture	0.000925271	1.17298e-31	0.00805198	0.00198373	0.988856	0.000182603
415	2009	Pasture	71	83	61	23	0.452381	-0.161677	0.0540541	0.392157	1.50361	-3.5924	-1.90417	-0.851658	-0.524097	17	2326	0	0	Pasture	0.000982511	8.26672e-30	0.0220501	0.00199043	0.97482	0.000157233
416	2009	Pasture	89	102	61	21	0.487805	-0.170483	-0.00613497	0.346154	2.49888	-3.02664	-2.37655	-0.536875	-0.843662	15	2374	0	0	Pasture	0.000363025	4.91384e-47	0.010341	0.000424551	0.98887	1.76692e-06
417	2009	Pasture	82	97	72	24	0.5	-0.0530973	0.111111	0.495146	-3.33829	-4.07533	-0.642342	-0.759257	-0.650791	20	2310	0	0	Pasture	0.00052859	9.76812e-47	0.0381014	0.000183456	0.961072	0.000114802
418	2009	Pasture	79	96	68	22	0.462366	-0.0803571	0.0967742	0.367089	-1.271	-3.80931	0.283053	-0.9916	-0.129339	25	2285	0	0	Pasture	0.0010196	1.02797e-10	0.0880228	0.051881	0.821368	0.0377088
419	2009	Pasture	82	106	68	21	0.545455	-0.171429	0	0.409091	2.72252	-1.47966	0.47425	-0.894427	-0.447213	15	2332	0	0	Pasture	0.000112032	9.77283e-41	0.0162436	0.0119562	0.971637	5.10472e-05
420	2009	Pasture	87	108	65	22	0.511628	-0.173554	-0.0545455	0.504951	3.04732	-0.874117	0.365179	-0.99846	0.0554701	19	2328	0	0	Pasture	0.000303811	1.07093e-53	0.00654408	0.0466133	0.944757	0.00178222
421	2009	Pasture	102	121	84	20	0.615385	-0.116484	0.159236	0.581818	3.54986	-3.70418	-0.283853	0.388057	-0.921635	22	1899	0	0	Juniperion	0.0027898	5.93989e-58	0.83934	7.64104e-05	0.157788	6.45938e-06
422	2009	Pasture	115	131	93	23	0.603448	-0.111702	0.135802	0.585586	2.00796	-3.71579	-0.629556	0.294086	-0.955779	15	1908	0	0	Pasture	0.000393841	3.59253e-76	0.0464847	4.91491e-07	0.953121	2.3833e-07
423	2009	Pasture	107	126	88	22	0.6	-0.0855457	0.186667	0.538462	-0.0180612	-4.0743	-0.502885	0.173785	-0.984784	19	1929	0	0	Pasture	0.000286277	5.9041e-67	0.2114	8.13477e-06	0.788305	3.19385e-07
424	2009	Pasture	101	120	84	23	0.570093	-0.159817	-0.131894	0.555556	1.94484	5.77012	-1.56972	0.5547	-0.83205	12	2001	0	0	Pasture	6.83884e-07	2.18671e-70	0.00191989	1.14035e-05	0.998068	2.53014e-09
425	2009	Pasture	81	103	63	24	0.448276	-0.116484	-0.118557	0.516667	5.22163	5.47206	-1.71674	0.957826	-0.287348	23	1994	0	0	Pasture	0.207934	1.07682e-35	1.55918e-05	0.0113853	0.774639	0.00602626
426	2009	Pasture	103	124	80	27	0.495327	-0.116484	-0.131894	0.516667	5.29818	5.77012	-2.2463	1	-4.37114e-08	21	2005	0	0	Pasture	4.17339e-06	4.62531e-49	3.94116e-08	0.0140593	0.985936	6.88969e-07
427	2009	Pasture	100	122	80	28	0.481481	-0.116484	-0.131818	0.529412	5.22163	6.5564	-2.17566	0.972082	0.234641	31	1990	0	0	Rhododendron	0.0678884	1.07067e-42	5.63219e-09	0.000270058	0.28367	0.648172
428	2009	Pasture	84	90	75	22	0.546392	-0.1125	-0.111888	0.298701	1.80466	2.86523	-0.177955	-0.707107	0.707107	4	2198	0	0	Pasture	0.00125842	8.58718e-38	0.000664909	8.60568e-05	0.911655	0.0863355
429	2009	Pasture	106	118	87	22	0.59633	-0.1125	-0.0725806	0.268293	1.80466	2.20184	-1.31743	-1	1.19249e-08	3	2199	0	0	Pasture	0.000111076	1.07753e-30	0.000133185	1.82658e-06	0.998024	0.00172991
430	2009	Pasture	87	89	77	21	0.555556	-0.145299	-0.147929	0.298701	2.0149	4.09131	-0.177955	-1	1.19249e-08	5	2197	0	0	Pasture	0.000215444	2.24713e-31	0.0377075	7.14469e-05	0.911951	0.0500548
431	2009	Pasture	78	81	78	22	0.544554	-0.119266	0.0107527	0.373494	2.32041	0.200568	0.0463625	-0.707107	0.707107	5	2203	0	0	Pasture	0.00206765	3.78759e-45	0.0169893	7.95419e-05	0.938142	0.0427217
432	2009	Pasture	69	70	65	22	0.494253	-0.148235	-0.148352	0.333333	4.37931	4.98476	0.410657	-0.980581	0.196116	5	2200	0	0	Pasture	0.000669829	8.42643e-35	0.00473735	0.000107883	0.906646	0.0878394
433	2009	Pasture	85	101	72	22	0.531915	-0.141333	-0.147239	0.309524	3.13875	3.87742	-0.988115	-0.83205	0.5547	5	2268	0	0	Pasture	0.00121631	9.04401e-35	0.000134039	5.57413e-05	0.923112	0.0754816
434	2009	Pasture	63	78	60	23	0.445783	-0.157895	-0.112033	0.260274	3.55778	1.27773	-0.00258566	-0.6	0.8	5	2269	0	0	Pasture	0.0129252	5.53033e-48	4.47072e-08	1.29168e-06	0.88035	0.106724
435	2009	Pasture	75	78	68	22	0.511111	-0.146919	-0.0909091	0.325581	4.01376	0.285392	-0.157964	-0.813734	-0.581238	9	2252	0	0	Pasture	0.00031988	1.90053e-30	0.0988365	0.000121144	0.900039	0.00068331
436	2009	Pasture	82	80	78	22	0.56	-0.131429	-0.102041	0.244444	2.67478	-0.114807	-1.69515	-0.496139	-0.868243	10	2252	0	0	Pasture	0.00121037	2.46885e-37	0.163836	3.61041e-05	0.834363	0.000554113
437	2009	Pasture	40	44	49	21	0.380282	-0.146919	-0.0909091	0.242105	4.01376	0.285392	-2.04178	-0.857493	-0.514496	7	2255	0	0	Pasture	0.02396	2.09266e-11	0.00028548	1.75435e-05	0.964066	0.0116713
438	2009	Pasture	68	75	65	22	0.494253	-0.152815	-0.102041	0.225806	3.02087	-0.114807	-1.61544	-0.514496	-0.857493	6	2254	0	0	Pasture	0.0086548	1.10507e-31	0.000821426	1.56179e-06	0.990053	0.000469546
439	2009	Pasture	83	105	76	28	0.461538	0.0847458	0.216495	0.339286	-6.37206	-4.15316	-2.45015	-1	1.19249e-08	30	1954	0	0	Pasture	0.00285858	3.0539e-22	2.2184e-07	3.39816e-05	0.922586	0.0745215
440	2009	Pasture	82	97	74	26	0.48	0.0702703	0.193277	0.38843	-5.68704	-4.41699	-3.6037	-0.743294	-0.668965	15	1968	0	0	Pasture	6.87474e-05	5.95142e-37	0.00020576	2.36787e-05	0.999678	2.344e-05
441	2009	Pasture	83	97	71	25	0.479167	0.0909091	0.216495	0.339286	-7.31334	-4.15316	-2.45015	-0.961524	-0.274721	17	1962	0	0	Pasture	0.000269083	3.23977e-24	0.000466744	0.00217783	0.995648	0.00143849
442	2009	Pasture	95	115	77	26	0.495146	0.015544	0.222222	0.37037	-4.49683	-4.45977	-2.76422	-0.957826	-0.287348	23	1977	0	0	Pasture	0.000975051	5.52292e-28	9.17931e-05	0.000369455	0.994487	0.00407708
443	2009	Pasture	68	82	64	19	0.542169	0.0103093	0.130435	0.345455	-4.01127	-3.79726	-2.16621	0.14834	-0.988936	22	2158	0	0	Juniperion	1.58494e-08	4.97343e-17	0.474801	0.0518947	0.473304	9.81334e-11
444	2009	Pasture	74	95	68	19	0.563218	-0.060241	0.134328	0.37037	-1.34048	-4.67535	-2.27041	0.301132	-0.953583	22	2160	0	0	Pasture	8.68447e-08	1.94683e-20	0.22416	0.0908701	0.68497	2.55806e-10
445	2009	Pasture	102	119	73	25	0.505155	-0.160563	-0.0788382	0.325843	2.66012	1.0977	-0.16913	-0.996546	-0.083046	13	2222	0	0	Pasture	7.6226e-05	4.75324e-43	4.55035e-06	0.0055615	0.993749	0.000608325
446	2009	Pasture	88	107	68	24	0.462366	-0.163551	-0.027027	0.36	4.36405	-1.1453	-2.00159	-0.991228	-0.132163	18	2243	0	0	Pasture	0.000224705	7.85149e-34	0.00018659	0.0148463	0.983852	0.000890446
447	2009	Pasture	96	115	73	24	0.505155	-0.146919	0.0196078	0.36	4.2046	-3.16984	-2.00159	-0.894427	-0.447213	17	2255	0	0	Pasture	0.000149235	2.65414e-44	0.000201207	0.00291407	0.996664	7.1103e-05
448	2009	Pasture	91	113	66	22	0.5	0.0658683	0.213333	0.450549	-7.39547	-4.05751	0.000648494	0.229039	-0.973417	19	2265	0	0	Pasture	0.0102165	7.02418e-44	0.0133073	0.000280547	0.976171	2.42874e-05
449	2009	Pasture	88	106	70	22	0.521739	0.0963855	0.213333	0.450549	-7.10758	-4.05751	0.000648494	0.351124	-0.936329	19	2262	0	0	Pasture	0.00790264	8.67225e-39	0.0976835	0.00090078	0.893453	6.01068e-05
450	2009	Pasture	73	94	60	21	0.463415	-0.15016	0.157895	0.446809	0.482539	-4.3452	1.00448	-0.906183	-0.422885	18	2161	0	0	Pasture	0.00846393	4.08122e-25	0.213515	0.00260695	0.769449	0.00596471
451	2009	Pasture	123	136	104	23	0.650794	-0.162791	-0.0210526	0.456522	2.49287	-2.01217	0.50121	-0.986394	-0.164399	14	2164	0	0	Pasture	1.85228e-05	7.88059e-50	0.146718	1.10435e-06	0.852985	0.000277288
452	2009	Pasture	42	43	44	18	0.419355	-0.133721	-0.154321	0.530612	2.82272	4.25896	0.597883	-0.857493	0.514495	13	2150	0	5	Rhododendron	0.000143125	1.65931e-34	0.192677	0.000105737	0.0404337	0.766641
453	2009	Pasture	33	39	43	20	0.365079	-0.158924	-0.148387	0.366667	4.30981	3.71727	3.01368	0.196116	0.980581	18	2102	0	33	Pasture	0.237512	1.14778e-10	0.000930113	0.000971436	0.76021	0.000376775
454	2009	Pasture	44	50	48	22	0.371429	-0.166667	-0.143836	0.482759	2.68839	3.16224	3.17162	0.110432	0.993884	20	2101	0	24	Pasture	0.098996	4.51095e-30	0.00909175	0.000896057	0.864021	0.0269951
455	2009	Pasture	54	69	62	19	0.530864	-0.154545	-0.123746	0.28125	4.79222	3.63627	2.19053	0.164399	0.986394	13	2095	0	48	Pasture	0.0806677	0.000208467	0.000110031	0.0308728	0.888141	1.95234e-09
456	2009	Pasture	45	52	47	20	0.402985	-0.157895	-0.143836	0.466667	3.71855	3.16224	3.49382	0.341743	0.939793	13	2094	0	43	Pasture	0.187551	2.00879e-27	0.000196197	9.62312e-05	0.812156	3.31409e-08
457	2009	Pasture	45	48	47	20	0.402985	-0.14741	-0.0638298	0.413333	0.97996	-3.28825	1.85319	-0.853282	0.52145	23	1947	76	0	Pasture	0.137879	1.64568e-235	1.85046e-05	0	0.862102	0
458	2009	Pasture	73	79	78	18	0.625	-0.135922	-0.04	0.441176	-1.02633	-3.16414	2.62916	-0.732793	0.680451	21	1941	76	0	Pasture	0.0058342	2.32816e-251	0.00526979	0	0.988896	0
459	2009	Pasture	38	45	47	18	0.446154	-0.114943	-0.0133333	0.626667	-2.0393	-3.85296	3.33711	-0.857493	0.514495	24	1927	71	0	Alnion	0.699376	1.49098e-244	2.32219e-05	0	0.300601	0
460	2009	Pasture	49	59	49	25	0.324324	-0.166667	-0.152416	0.324675	2.17039	3.28033	1.1094	-0.894427	0.447214	30	2170	0	0	Rhododendron	0.00954238	4.28919e-11	1.18911e-06	0.00354563	0.258695	0.728216
461	2009	Pasture	39	48	48	22	0.315068	-0.157191	-0.142857	0.42029	2.04778	2.96299	2.66671	-0.5547	0.83205	33	2113	0	0	Rhododendron	0.0591169	4.48234e-36	1.15776e-05	0.000192578	0.0769149	0.863764
462	2009	Pasture	45	48	47	24	0.287671	-0.160142	-0.159091	0.373134	1.90486	3.28088	2.51355	-0.499722	0.866186	31	2123	0	0	Rhododendron	0.0376947	1.07414e-21	3.47058e-06	0.0011286	0.139562	0.821611
463	2009	Pasture	68	85	60	21	0.481481	-0.163522	-0.147766	0.439024	2.34372	3.0821	1.45022	-0.941742	0.336337	17	2110	0	0	Pasture	0.000100849	4.32318e-33	0.0513299	0.280093	0.509907	0.158569
464	2009	Pasture	99	120	72	18	0.617977	-0.131313	0.030303	0.545455	2.98075	-1.16991	-0.270798	0.287348	-0.957826	33	2077	0	0	Juniperion	0.045177	2.21134e-47	0.579471	0.000810653	0.374037	0.000504954
465	2009	Pasture	94	119	66	20	0.552941	-0.126386	-0.00917431	0.230769	4.48769	-1.10338	-2.01233	0.203954	-0.97898	27	2060	0	0	Pasture	0.0296191	2.30827e-10	0.00262994	0.0465328	0.920706	0.000512613
466	2009	Pasture	196	190	160	18	0.797753	-0.160194	0.0282486	0.131579	3.38635	-1.95755	-0.0787311	0.345705	-0.938343	22	2057	0	0	Pasture	0.262437	1.3511e-54	0.00024525	2.6618e-28	0.695634	0.0416833
467	2009	Pasture	74	92	65	21	0.494253	-0.153584	-0.103774	0.5	1.63702	1.10318	2.10701	-0.808736	0.588172	15	2059	0	0	Pasture	0.000150826	5.87813e-40	0.0844433	0.0614984	0.666533	0.187374
468	2009	Pasture	96	126	73	22	0.536842	-0.0924731	-0.0258621	0.463768	5.13841	-1.39085	-4.5673	0.887217	-0.461353	29	1942	0	0	Pasture	3.13242e-06	8.20664e-29	5.0203e-05	0.0366166	0.96333	4.20065e-09
469	2009	Pasture	85	111	67	22	0.505618	-0.121588	0.00414938	0.474453	3.06908	-0.641985	-4.27204	0.877895	-0.478852	27	1960	0	0	Pasture	2.40422e-06	6.98569e-15	0.000801271	0.142375	0.856821	4.87698e-09
470	2009	Pasture	91	120	68	26	0.446809	-0.128889	-0.135266	0.542373	5.2468	6.24112	-1.30269	0.759257	0.650791	10	2014	0	0	Pasture	0.0346216	1.09649e-65	2.15916e-09	0.00101816	0.937402	0.0269584
471	2009	Pasture	94	125	85	25	0.545455	-0.114035	-0.143541	0.590164	5.47288	6.37404	-1.18794	0.640184	0.768221	10	2018	0	0	Pasture	0.0831218	2.07962e-78	3.32227e-07	8.9383e-06	0.748933	0.167936
472	2009	Pasture	105	132	86	25	0.54955	-0.123894	-0.135266	0.593496	5.34086	6.24112	-1.34908	0.5547	0.83205	8	2016	0	0	Pasture	0.0918069	2.01481e-85	2.33515e-07	2.50384e-06	0.807499	0.100691
473	2009	Pasture	83	109	59	24	0.421687	-0.0971922	-0.11413	0.446154	5.68855	4.30017	-4.31303	0.997925	0.0643825	32	1965	0	0	Pasture	1.19964e-06	5.27754e-13	1.75184e-07	0.0243005	0.975698	6.60973e-09
474	2009	Pasture	61	89	52	24	0.368421	-0.104348	-0.0666667	0.469697	5.52674	1.50133	-3.59425	0.992877	-0.119145	27	1980	0	0	Pasture	3.58359e-08	0.00013357	1.12139e-07	0.248976	0.75089	8.5135e-11
475	2009	Pasture	85	115	66	24	0.466667	-0.164319	-0.0820896	0.59375	4.60341	1.64463	-2.12108	0.613941	0.789352	13	2001	0	0	Pasture	0.357742	9.28326e-64	1.04114e-06	0.003289	0.565853	0.0731144
476	2009	Pasture	82	112	68	23	0.494505	-0.170264	-0.095082	0.568965	4.40837	3.00669	-0.795425	0.617822	0.786318	19	1995	0	0	Pasture	0.177182	2.60611e-55	3.59006e-05	0.112756	0.361114	0.348912
477	2009	Pasture	94	123	75	25	0.5	-0.172205	-0.101887	0.570248	2.77265	1.90623	-1.33844	0	1	21	2000	0	0	Pasture	0.00934362	3.05065e-65	3.27121e-05	0.0194469	0.546261	0.424916
478	2009	Pasture	88	114	65	20	0.529412	-0.109091	0.0823529	0.529412	-1.30485	-4.68795	-2.53323	0.413803	0.910366	14	2055	0	29	Pasture	0.0610594	3.58014e-41	0.00102965	0.00208273	0.93579	3.86297e-05
479	2009	Pasture	104	131	73	19	0.586957	-0.107914	0.155172	0.529412	-3.83999	-3.81764	-2.53323	0.371391	0.928477	13	2058	0	33	Pasture	0.097642	1.93465e-39	0.00192111	0.0053816	0.895043	1.22319e-05
480	2009	Pasture	114	129	98	24	0.606557	-0.11399	-0.021097	0.480916	2.88267	-0.0139529	-2.98852	0.974391	-0.22486	15	2043	0	0	Pasture	2.66726e-05	3.61114e-40	0.000468703	7.87791e-05	0.999425	4.42687e-07
481	2009	Pasture	100	104	81	27	0.5	-0.155015	-0.0877193	0.496063	2.30434	2.29708	-3.1112	0.841179	0.540758	18	2049	0	0	Pasture	0.0286776	1.72028e-54	5.78781e-06	0.012293	0.93763	0.0213939
482	2009	Pasture	79	106	56	22	0.454545	-0.159905	0.112782	0.46789	3.88713	-3.45482	-1.40598	-0.792624	-0.609711	18	2270	0	0	Pasture	0.000381567	2.86036e-43	0.00155426	0.000321802	0.997739	3.40332e-06
483	2009	Pasture	92	113	65	23	0.494253	-0.159269	0.166667	0.454545	1.64087	-3.40139	-0.421732	-0.843662	-0.536875	28	2259	0	0	Pasture	0.0112485	3.89013e-39	0.0121994	0.000395197	0.975744	0.000412432
484	2009	Pasture	112	131	81	21	0.557692	-0.165775	-0.012987	0.454545	3.2046	-1.76325	-0.421732	-0.995037	-0.0995036	22	2267	0	0	Pasture	2.54739e-05	1.17038e-48	0.067144	0.0208846	0.911855	9.12033e-05
485	2009	Pasture	113	136	79	19	0.612245	-0.135135	-0.0655022	0.425743	2.39804	0.892972	-1.39806	-0.961524	-0.274721	15	2177	0	0	Pasture	8.67987e-06	9.68884e-50	0.0142953	0.110844	0.874809	4.32436e-05
486	2009	Pasture	79	104	55	19	0.486486	-0.13253	0.0638298	0.409524	2.15776	-2.59514	-1.36732	-0.928477	-0.37139	18	2186	0	0	Pasture	0.000500555	8.86778e-30	0.0171623	0.0079153	0.974243	0.000178784
487	2009	Pasture	80	105	60	18	0.518987	0.0691824	0.137255	0.481481	-4.43761	-2.70879	-0.846111	-0.654931	-0.755689	23	2181	0	0	Pasture	7.36236e-05	2.93996e-35	0.460361	0.00118328	0.538359	2.2788e-05
488	2009	Pasture	85	105	61	18	0.525	0.0691824	0.0638298	0.439252	-4.43761	-2.59514	-1.13385	-0.780869	-0.624695	21	2191	0	0	Pasture	7.53804e-06	7.72629e-34	0.292822	0.0107912	0.696372	6.57234e-06
489	2009	Rhododendron	73	93	60	20	0.5	-0.127869	-0.030837	0.608696	0.119956	0.926151	1.68245	0.961524	0.274721	24	2060	0	0	Rhododendron	0.271403	7.83248e-23	0.00245468	0.134666	0.0270406	0.564436
490	2009	Rhododendron	65	69	61	25	0.418605	-0.0691824	0.154639	0.419355	-1.66741	-3.31215	3.15959	-0.902134	0.431456	27	2063	0	0	Rhododendron	0.00639955	2.56873e-17	0.0019837	0.0231656	0.185236	0.783215
491	2009	Rhododendron	60	63	58	26	0.380952	-0.0285714	0.0740741	0.40625	-2.66953	-2.95958	2.4146	-0.940887	0.33872	28	2058	0	0	Pasture	0.00223849	1.82983e-17	0.000110342	0.0469391	0.803234	0.147478
492	2009	Rhododendron	37	38	44	24	0.333333	-0.15	0.023622	0.367089	1.01727	-2.5164	0.283053	-0.970142	0.242536	26	2285	0	0	Pasture	0.0203543	0.000199869	0.000340958	0.140287	0.585959	0.252859
493	2009	Rhododendron	56	58	56	22	0.435897	-0.151515	0	0.367089	0.367848	-2.63254	0.283053	-0.952926	0.303203	25	2297	0	0	Mixed shrubs	0.00192328	2.32679e-11	0.120519	0.362102	0.216731	0.298724
494	2009	Rhododendron	74	90	75	24	0.515152	-0.181818	-0.070922	0.555556	3.70621	2.14547	0.752646	0.581238	0.813733	9	1858	0	0	Pasture	0.0596912	3.12626e-52	0.000391537	0.00346663	0.515377	0.421074
495	2009	Rhododendron	46	57	52	22	0.405405	-0.175793	-0.0909091	0.544554	3.15682	2.864	0.0671134	0.419058	0.907959	16	1835	0	0	Rhododendron	0.0484031	9.8293e-37	0.000986324	0.0849658	0.0837813	0.781863
496	2009	Rhododendron	55	58	60	22	0.463415	-0.142857	-0.154519	0.39726	3.4516	4.75982	1.35543	-0.780869	0.624695	8	2223	0	0	Rhododendron	0.00161783	8.7055e-37	0.0103988	0.00101724	0.456926	0.53004
497	2009	Rhododendron	40	41	48	18	0.454545	-0.0854701	-0.0659898	0.5	0.238361	0.645239	3.01417	-0.825307	0.564684	25	2148	0	0	Rhododendron	0.000468497	6.62219e-35	0.157552	0.0123655	0.0189271	0.810687
498	2009	Rhododendron	35	45	45	18	0.428571	-0.0588235	-0.0982143	0.424658	-0.870479	1.47374	2.18475	-0.925547	0.378633	26	2161	0	0	Rhododendron	0.000762215	3.70321e-20	0.0156535	0.0115878	0.0777787	0.894218
499	2009	Rhododendron	47	51	49	19	0.484848	-0.0854701	0.245614	0.508197	0.238361	-3.11374	3.74431	-0.921635	0.388057	23	2140	0	0	Rhododendron	0.000588413	1.16972e-13	0.0593236	0.000146199	0.000147205	0.939795
500	2009	Rhododendron	81	112	64	22	0.488372	0.20354	0.408696	0.568627	-8.24515	-4.0082	0.184326	-0.316228	-0.948683	7	1632	0	10	Pasture	0.0568951	4.83598e-37	0.363306	9.65305e-10	0.454155	0.125644
501	2009	Rhododendron	35	42	48	22	0.371429	-0.121019	-0.108333	0.281553	1.89629	0.218192	-3.57069	-0.948683	0.316227	15	2267	0	0	Pasture	0.00936346	0.000282967	0.00016881	0.0256369	0.510646	0.453902
502	2009	Rhododendron	52	62	59	22	0.45679	-0.152239	-0.108333	0.281553	2.53105	0.218192	-3.57069	-0.948683	0.316227	14	2274	0	0	Rhododendron	0.00225697	8.0874e-10	0.0024076	0.0497076	0.395929	0.549699
503	2009	Rhododendron	115	133	80	24	0.538462	-0.152542	-0.168091	0.47619	4.2662	4.86925	1.78031	-0.316227	0.948684	13	2101	0	0	Pasture	0.00022945	6.32756e-69	0.000117483	0.0248827	0.894024	0.0807466
504	2009	Rhododendron	72	84	62	25	0.425287	-0.172897	-0.168091	0.47619	4.64304	4.86925	1.78031	-0.843662	0.536875	15	2096	0	0	Pasture	0.000119021	8.93329e-41	0.000447702	0.0167881	0.732435	0.250211
505	2009	Rhododendron	48	56	49	24	0.342466	-0.166667	-0.151786	0.369863	1.47841	1.71081	1.92458	-0.857493	0.514495	39	2142	0	0	Rhododendron	0.124851	6.94367e-24	3.17216e-07	7.48973e-08	0.0394154	0.835733
506	2009	Rhododendron	33	37	41	24	0.261538	-0.167315	-0.152672	0.333333	1.31948	3.19383	1.45454	-0.634739	0.772726	36	2143	0	0	Alnion	0.495932	1.8921e-25	6.12492e-09	4.43295e-06	0.0482071	0.455856
507	2009	Rhododendron	37	39	42	24	0.272727	-0.164063	-0.159292	0.369863	1.2635	2.18525	1.92458	-0.776114	0.630593	40	2128	0	0	Alnion	0.591294	2.81609e-28	6.50047e-09	1.06269e-08	0.0277558	0.38095
508	2009	Rhododendron	28	45	45	21	0.363636	-0.160256	-0.152174	0.388889	2.2009	3.01071	2.23629	-0.944497	0.328521	26	2080	0	0	Rhododendron	0.000757778	0.000557776	0.000386733	0.0255831	0.0639347	0.90878
509	2009	Rhododendron	45	53	43	21	0.365079	-0.160256	-0.133333	0.5	2.2064	0.430257	2.47679	-0.980581	0.196116	39	2064	0	0	Rhododendron	0.102906	1.38835e-22	0.000251436	7.22132e-09	0.0312885	0.865554
510	2009	Rhododendron	87	116	75	23	0.530612	-0.170616	-0.113095	0.568965	4.46822	4.23722	-1.0165	0.5547	0.83205	24	1992	0	0	Rhododendron	0.0209418	1.70738e-49	0.000257837	0.118018	0.13478	0.726002
511	2009	Rhododendron	61	82	65	23	0.477273	-0.162534	-0.113095	0.559322	3.39146	4.23722	-1.00324	0.428086	0.903738	22	1999	0	0	Rhododendron	0.0830382	3.59059e-50	0.000242338	0.0150117	0.0525631	0.849145
512	2009	Rhododendron	57	79	61	25	0.418605	-0.173469	-0.122699	0.575221	4.01476	4.21302	-0.54765	0.164399	0.986394	31	1984	0	0	Rhododendron	0.037064	5.31499e-53	9.60201e-07	9.66762e-05	0.0144569	0.948381
513	2009	Rhododendron	59	64	63	28	0.384615	-0.110132	-0.0694444	0.567568	0.0362924	3.00138	1.876	0.33282	0.94299	20	1982	0	0	Rhododendron	0.0622837	6.67452e-53	2.06523e-07	0.00298367	0.165764	0.768968
514	2009	Rhododendron	51	57	60	25	0.411765	-0.134545	0.0136986	0.493671	0.465542	-1.95245	1.69022	0.581238	0.813733	35	1981	0	0	Alnion	0.873645	6.08685e-25	4.53439e-07	7.83946e-07	0.00147267	0.124882
515	2009	Rhododendron	51	55	56	23	0.417722	-0.156028	-0.148649	0.42029	1.69206	3.70291	2.42191	-0.764911	0.644136	26	2246	0	0	Rhododendron	0.00813302	8.51927e-34	0.00698479	0.00687919	0.182652	0.795351
516	2009	Rhododendron	60	73	52	24	0.424658	-0.148148	-0.153285	0.458824	1.57236	3.33224	0.741476	-0.7282	0.685365	25	2257	0	0	Pasture	0.0110982	7.31338e-41	0.000338036	0.00616538	0.553966	0.428433
